# Supplementary material for: Alterations in the HLA-B*57:01 Immunopeptidome by Flucloxacillin and Immunogenicity of Drug-Haptenated Peptides
Source: Front Immunol. 2021 Feb 9;11:629399. doi: 10.3389/fimmu.2020.629399 (PMC7900192; doi:10.3389/fimmu.2020.629399)
Supplement: Supplementary file 7 [file Table_3.xlsx]

## Sheet: Table S3
prot accession	peptides found in untreated	untreated D	untreated Dprime	Untreated Over representation	peptides found in treated	flux D	flux Dprime	Flux Over representation	Difference between flux and untreated over representation
P61769|B2MG_HUMAN		0	0	0	LSQPKIVKW,VTLSQPKIVKW	1.8018	0.279007	6.45791	6.45791
Q96EZ8|MCRS1_HUMAN		0	0	0	RTAKALQAHW,TAKALQAHW,FTLREVQERW,RQLEQELHKW,TLREVQERW	1.10132	0.245856	4.47953	4.47953
O00626|CCL22_HUMAN		0	0	0	RVVKHFYW	1.17647	0.288954	4.07149	4.07149
P49368|TCPG_HUMAN	ITTKAISRW,ITTKAISRWS	0.372439	0.422357	0.881812	KAMTGVEQW,ITTKAISRW,KSKAMTGVEQW,KAMTGVEQW,HTQENCETW,KSKAMTGVEQW,RAKHTQENCETW,RAKHTQENCETW,ITTKAISRWS,SSITTKAISRW,TTKAISRW,RAKHTQENCETWG	2.05587	0.417446	4.92486	4.04305
Q9BVM2|DPCD_HUMAN	RTAQKTALL	0.512821	0.257006	1.99537	KTSELLVRKW,RVKSALGAMGQW,RTAQKTALL	1.53846	0.261167	5.89072	3.89536
Q3ZAQ7|VMA21_HUMAN		0	0	0	VAWNEGSRQW	1.07527	0.294942	3.64569	3.64569
Q9BYN8|RT26_HUMAN		0	0	0	QARKAEEVQAW,AALDSRKNYNW	1.01523	0.297707	3.41016	3.41016
Q9NWU5|RM22_HUMAN	ASLDISRKW,RSRTIVHTL	1.0101	0.31722	3.18423	HTSASLDISRKW,ASLDISRKW,RSRTIVHTL,TSASLDISRKW	2.0202	0.313979	6.43419	3.24996
Q9GZS3|WDR61_HUMAN	GTLSGHASW,KSIDAGPVDAW,AGTLSGHASW	1.0101	0.336533	3.00149	GTLSGHASW,HTFFDHQDQVW,SSSLDAHIRLW,KSIDAGPVDAW,SSDKSVKVW,AGTLSGHASW	2.0202	0.337554	5.98483	2.98334
P32248|CCR7_HUMAN	KSWVFGVHF,KTMTDTYLL	0.540541	0.266683	2.0269	KSWVFGVHF,LSQEQLRQW,KTMTDTYLL,KTMTDTYLL,CSKKDVRNF	1.26486	0.262388	4.8206	2.7937
P15531|NDKA_HUMAN		0	0	0	HSGPVVAMVW,HSGPVVAMVW	1.16667	0.424243	2.75	2.75
P09496|CLCA_HUMAN		0	0	0	KAIKELEEW,NSRKQEAEW	0.833333	0.307964	2.70594	2.70594
Q9UKD2|MRT4_HUMAN		0	0	0	RTKEEVNEW,KLKDIRNAW	0.865801	0.320543	2.70104	2.70104
Q13232|NDK3_HUMAN		0	0	0	ESARREIALW	0.621118	0.268321	2.31483	2.31483
O43181|NDUS4_HUMAN		0	0	0	VSFAEKNGW	0.598802	0.263008	2.27675	2.27675
Q8IWT0|ARCH_HUMAN		0	0	0	HTADVQLHAW	0.628931	0.286581	2.1946	2.1946
Q9UBI1|COMD3_HUMAN		0	0	0	RSLPHITDVSW	0.534759	0.245504	2.17821	2.17821
Q8TAF3|WDR48_HUMAN		0	0	0	TTKSTVNKW,SSDGTIRLW,SSDTTVKVW,SGSSDGTIRLW	0.597907	0.280348	2.13273	2.13273
Q9NYB0|TE2IP_HUMAN	AAIKIIRQL	0.255754	0.3479	0.735139	KSSLTQHSW,KAMEKSSLTQHSW,KAMEKSSLTQHSW,AAIKIIRQL	0.941176	0.338974	2.77654	2.0414
Q9NRG9|AAAS_HUMAN		0	0	0	KGALLSVGW,SASPVDAAIRVW,ATTPSAVFRVW	0.557621	0.274164	2.0339	2.0339
P15927|RFA2_HUMAN		0	0	0	TAAPMDVRQW,TAAPMDVRQW	0.641221	0.334543	1.91671	1.91671
P51809|VAMP7_HUMAN		0	0	0	RGTTILAKHAW	0.471698	0.246597	1.91283	1.91283
O43169|CYB5B_HUMAN		0	0	0	VAKRNSLKELW	0.704225	0.369595	1.9054	1.9054
Q9NV96|CC50A_HUMAN	KTRRPDNTAF	0.283286	0.303616	0.933041	KSFEGNVFMY,KTRRPDNTAF,GTTKPVNW	0.849858	0.30139	2.8198	1.88676
Q8WXB1|MT21A_HUMAN	HTIQIRQDW	0.47619	0.270055	1.76331	KTVVKELTW,HTIQIRQDW	0.952381	0.262273	3.63125	1.86794
Q9Y6M9|NDUB9_HUMAN		0	0	0	RALRHLESW	0.584795	0.31634	1.84863	1.84863
P61088|UBE2N_HUMAN		0	0	0	LANDVAEQW	0.694444	0.380137	1.82683	1.82683
Q6SPF0|SAMD1_HUMAN	KARPDLERI,VSYKGSISY	0.377358	0.289235	1.30468	SAASPHYQEW,AASPHYQEW,KARPDLERI,VSYKGSISY,GTRQVFSMA	0.943396	0.306007	3.08292	1.77824
Q96DI7|SNR40_HUMAN		0	0	0	ASTDKTVAVW,STDKTVAVW	0.573066	0.323588	1.77097	1.77097
Q14137|BOP1_HUMAN		0	0	0	RTVPVGGVVKSVAW,HGKPVTQVTW,RSVRLYHLL,VSGSDDGSLRLW	0.542005	0.309279	1.75248	1.75248
P62277|RS13_HUMAN		0	0	0	KTKRVLPPNW	0.699301	0.410817	1.70222	1.70222
P62829|RL23_HUMAN		0	0	0	VAKECADLW	0.757576	0.452459	1.67435	1.67435
Q12788|TBL3_HUMAN	RSLRLQKQF,SATDAAIRVW,SSATDAAIRVW,RSLRLQKQFAGY	0.5	0.300702	1.66278	RSLRLQKQF,ASADGTIKLW,SATDAAIRVW,ATDAAIRVW,SSATDAAIRVW,RSLRLQKQFAGY,SADGTIKLW,RVWDIVRHY	1	0.300088	3.33236	1.66958
Q92930|RAB8B_HUMAN		0	0	0	KSFDNIKNW	0.502513	0.302148	1.66313	1.66313
Q9Y570|PPME1_HUMAN		0	0	0	KSLENAIEW,ETKKDHPYTW	0.529101	0.321859	1.64389	1.64389
O15258|RER1_HUMAN		0	0	0	KSTPYTAVRW	0.531915	0.325284	1.63523	1.63523
O43159|RRP8_HUMAN		0	0	0	RGFQSQVKKW,VTKLGFKIVS	0.446429	0.274416	1.62683	1.62683
Q9NNW5|WDR6_HUMAN		0	0	0	SSVRAVAVW,SSHRLDEYW,RAIAAHERQAW,ITGGDDSGIRLW,HSLSWALRGY,ASEDRSVRIW	0.539084	0.337992	1.59496	1.59496
Q9HD33|RM47_HUMAN		0	0	0	KSNEDLHKLW	0.413223	0.26651	1.5505	1.5505
P49914|MTHFS_HUMAN		0	0	0	ISLLPKTSW	0.512821	0.331086	1.54891	1.54891
Q9BY42|RTF2_HUMAN		0	0	0	RSKEESAHW	0.33557	0.217425	1.54339	1.54339
P63244|RACK1_HUMAN	GTLKGHNGW,YTDNLVRVW	0.647249	0.424243	1.52566	SASRDKTIIMW,GTLKGHNGW,KTIKLWNTL,YTDNLVRVW	1.2945	0.425017	3.04576	1.5201
O75410|TACC1_HUMAN	TSSKPDPSQW,RSLSDLFRRY	0.250941	0.246006	1.02006	ITKEIEANEW,SSKPDPSQW,TSSKPDPSQW,RSLSDLFRRY,QTSSKPDPSQW	0.627353	0.249646	2.51297	1.4929
Q13347|EIF3I_HUMAN	GTYMGHTGAVW,TTLEHQKTF	0.630915	0.348212	1.81187	GTYMGHTGAVW,VAKDPIVNVW,GTYMGHTGAVW,TTLEHQKTF	1.16088	0.351864	3.29924	1.48737
Q9Y2Z0|SGT1_HUMAN		0	0	0	SSSPYTRNW,KLKKPEAVRW	0.560224	0.385301	1.45399	1.45399
P36578|RL4_HUMAN	RMFAPTKTW,KTKEAVLLL,KAASLKSNY,KTKEAVLL	0.954654	0.462146	2.0657	RMFAPTKTW,RMFAPTKTW,RMFAPTKTWRRW,KAWNDIKKVY,KTKEAVLLL,KAASLKSNY,KTKEAVLL	1.59427	0.455338	3.50129	1.43559
Q8TDQ7|GNPI2_HUMAN		0	0	0	KTVKYFKGLMH	0.373134	0.264318	1.41168	1.41168
Q96CW1|AP2M1_HUMAN		0	0	0	KASENAIVW,ITSQVTGQIGW	0.468384	0.333014	1.4065	1.4065
P31321|KAP1_HUMAN		0	0	0	KAISKNVLF	0.268097	0.19338	1.38637	1.38637
Q9GZY6|NTAL_HUMAN	QSFTGSRTY	0.425532	0.317111	1.3419	RTYSLVGQAW,QSFTGSRTY	0.851064	0.313319	2.71629	1.37439
P51946|CCNH_HUMAN	KVLPNDPVF	0.31746	0.252083	1.25935	KSKHEEEEW,KVLPNDPVF	0.634921	0.245956	2.58144	1.32209
Q9NYH9|UTP6_HUMAN	RTRIGYSF	0.169779	0.316451	0.536511	KTLPTEAMW,HSNKPALW,RTRIGYSF	0.509338	0.27478	1.85362	1.31711
P61313|RL15_HUMAN	ALRVLNSYW	0.510204	0.401876	1.26956	GALRVLNSYW,ALRVLNSYW	1.02041	0.394639	2.58568	1.31612
Q9BUB7|TMM70_HUMAN	ITKGYVIRLY	0.396825	0.302397	1.31227	ITKGYVIRLY,KSEDGRLIYT	0.793651	0.303214	2.61746	1.30519
O75940|SPF30_HUMAN		0	0	0	ASTQPTHSW	0.434783	0.333472	1.30381	1.30381
Q16576|RBBP7_HUMAN		0	0	0	HSAVVEDVAW,VTKPEGKDYALHW	0.479616	0.372979	1.28591	1.28591
Q12905|ILF2_HUMAN		0	0	0	LAAIRHARW,ALAAIRHARW	0.52356	0.407461	1.28493	1.28493
Q96SK2|TM209_HUMAN		0	0	0	SSKQAAEEVW,RGGDFKGRKW	0.361664	0.282441	1.28049	1.28049
Q86TG7|PEG10_HUMAN		0	0	0	MTGRAARW,LSTHDPNITW,MTGRAARW	0.382857	0.300352	1.27469	1.27469
P19404|NDUV2_HUMAN		0	0	0	RARAAGLTAHW	0.414938	0.329485	1.25935	1.25935
Q15800|MSMO1_HUMAN		0	0	0	YTKFQIATW	0.350877	0.278957	1.25782	1.25782
P51149|RAB7A_HUMAN		0	0	0	ATKRAQAW	0.502513	0.403644	1.24494	1.24494
P00403|COX2_HUMAN	LTIKSIGHQW,ITSQDVLHSW	0.913242	0.375256	2.43365	LTIKSIGHQW,ITSQDVLHSW,TSQDVLHSW	1.36986	0.372979	3.67276	1.23911
Q9NQY0|BIN3_HUMAN		0	0	0	KTVIEPLKKF	0.408163	0.334235	1.22119	1.22119
Q9Y3I1|FBX7_HUMAN		0	0	0	KALSMPEKW,KALSMPEKW	0.326848	0.278637	1.17302	1.17302
O75608|LYPA1_HUMAN	KTLVNPANVTF	0.45045	0.380682	1.18327	KTLVNPANVTF,HAPVRPVTL	0.900901	0.383309	2.35032	1.16705
Q00059|TFAM_HUMAN		0	0	0	KLKTVKENW	0.420168	0.365134	1.15072	1.15072
O60832|DKC1_HUMAN	KSLPEEDVAEI	0.197628	0.355007	0.556689	KVAKLDTSQW,VAKLDTSQW,KSLPEEDVAEI	0.592885	0.347317	1.70704	1.15036
P22695|QCR2_HUMAN		0	0	0	TTAPEFRRW,VTTAPEFRRW	0.449438	0.394323	1.13977	1.13977
O75792|RNH2A_HUMAN		0	0	0	KVARDQAVKKW	0.343643	0.302726	1.13516	1.13516
Q07955|SRSF1_HUMAN		0	0	0	RTKDIEDVFY	0.416667	0.369027	1.12909	1.12909
Q15006|EMC2_HUMAN	MTNPHNHLY,MTNPHNHLY	0.581315	0.285079	2.03914	MTNPHNHLY,MTNPHNHLY,ASAKTKKDNM	0.927336	0.29347	3.1599	1.12077
Q9NPF4|OSGEP_HUMAN		0	0	0	VVARTVAQLW	0.30581	0.274144	1.11551	1.11551
Q96P16|RPR1A_HUMAN		0	0	0	HSRPIVTVW	0.328947	0.295554	1.11299	1.11299
P62995|TRA2B_HUMAN		0	0	0	RSRGFAFVY	0.357143	0.332514	1.07407	1.07407
P10155|RO60_HUMAN	KTVEPTGKRF,KALDAAFYKTF	0.377358	0.370294	1.01908	KTVEPTGKRF,LTNHLKSKEVW,KALDAAFYKTF,HLFTFIQF	0.754717	0.361353	2.08859	1.06951
P24941|CDK2_HUMAN		0	0	0	RTLGTPDEVVW	0.344828	0.329407	1.04681	1.04681
P04440|DPB1_HUMAN		0	0	0	RATPENYLF	0.4	0.384713	1.03974	1.03974
P62913|RL11_HUMAN	ISKEEAMRW,KARYTVRSF	1.17647	0.400174	2.9399	ISKEEAMRW,ISKEEAMRW,KARYTVRSF	1.57647	0.396486	3.97611	1.0362
P28066|PSA5_HUMAN	KARVETQNHW	0.429185	0.433911	0.989107	KARVETQNHW,KARVETQNHWF	0.858369	0.424977	2.0198	1.0307
Q9P258|RCC2_HUMAN	AAYRNLGQNLW	0.194553	0.383614	0.507157	ITTEGKLWSW,AAYRNLGQNLW,ITTEGKLW	0.583658	0.380682	1.53319	1.02603
P49591|SYSC_HUMAN		0	0	0	IAALHRDEW,ASKKLDLEAW	0.395257	0.393766	1.00379	1.00379
Q96J01|THOC3_HUMAN		0	0	0	HSAKVHSVAW	0.291545	0.291029	1.00177	1.00177
P54922|ADPRH_HUMAN		0	0	0	NSRPPLQW	0.286533	0.286779	0.999143	0.999143
Q9Y450|HBS1L_HUMAN		0	0	0	RSQSSELTKW,AVNKMDQVNW	0.295858	0.298643	0.990676	0.990676
Q96TA2|YMEL1_HUMAN		0	0	0	KGRTEILKW,KGKNISSHW	0.261438	0.266584	0.980695	0.980695
Q96PZ0|PUS7_HUMAN	RVKPNIFSY	0.153139	0.307324	0.498299	LANPRKHSW,IIRPQNVSW,RVKPNIFSY	0.459418	0.31177	1.47358	0.97528
Q9NVS9|PNPO_HUMAN		0	0	0	ATFGRPAEW	0.395257	0.405838	0.973928	0.973928
P55809|SCOT1_HUMAN		0	0	0	SARGSGATW,ASARGSGATW	0.390625	0.403516	0.968054	0.968054
Q01105|SET_HUMAN	IAKIPNFW,LTRVEVTEF	0.70922	0.350239	2.02496	SSKSTEIKW,IAKIPNFW,LTRVEVTEF	1.06383	0.355746	2.99042	0.965461
Q92922|SMRC1_HUMAN		0	0	0	LTRPNIYLI,TVSQLDSVRVW,QTNHIIIPSY	0.273473	0.284619	0.960839	0.960839
Q9Y673|ALG5_HUMAN	RTFSSLHVERW	0.316456	0.328975	0.961945	RTFSSLHVERW,TFSSLHVERW	0.632911	0.32925	1.92228	0.960336
Q9UKK9|NUDT5_HUMAN	TTYMDPTGKTRTW	0.473934	0.341753	1.38677	TTYMDPTGKTRTW,TTYMDPTGKTRTW	0.796209	0.340723	2.33682	0.950045
Q7Z7E8|UB2Q1_HUMAN		0	0	0	KSLVQIHEKNGW	0.241546	0.255646	0.944846	0.944846
Q13573|SNW1_HUMAN	QTVHINENF	0.189394	0.320144	0.59159	MTVKEQQEW,MTVKEQQEW,QTVHINENF	0.507576	0.331457	1.53135	0.939756
Q13630|FCL_HUMAN		0	0	0	KSSGSALTVW	0.319489	0.340432	0.938479	0.938479
Q96T88|UHRF1_HUMAN	KTKVEPYSL	0.127389	0.276615	0.460527	ATSSSQRDW,SATSSSQRDW,KTKVEPYSL	0.382166	0.274646	1.39148	0.930955
O60568|PLOD3_HUMAN		0	0	0	TTIHQIVRQW,ATTIHQIVRQW	0.273973	0.298178	0.918822	0.918822
P61964|WDR5_HUMAN	KTLPAHSDPVSAVHF,KTIKLWKSD	0.613497	0.328338	1.86849	KTLPAHSDPVSAVHF,KTIKLWKSD,KTISGHKLGI	0.920245	0.330673	2.78295	0.914453
P12004|PCNA_HUMAN	LTLRSEGFDTY	0.395257	0.419218	0.942844	LTLRSEGFDTY,KIADMGHLKYY	0.790514	0.425699	1.85698	0.914133
Q9NQG5|RPR1B_HUMAN		0	0	0	HAGPIVSVW	0.314465	0.348116	0.903335	0.903335
Q13155|AIMP2_HUMAN	VTVPANVQRW	0.320513	0.34969	0.916562	VTVPANVQRW,SVTVPANVQRW	0.641026	0.353045	1.8157	0.899142
Q5JVF3|PCID2_HUMAN		0	0	0	RAFQAHKEENW	0.255754	0.285899	0.894561	0.894561
O15144|ARPC2_HUMAN		0	0	0	KTSDFLKVL	0.342466	0.383614	0.892735	0.892735
O76071|CIAO1_HUMAN	RTVRIWRQY	0.302115	0.331935	0.910164	RTVRIWRQY,CSDDRTVRIW	0.60423	0.335385	1.8016	0.891438
Q9UKF6|CPSF3_HUMAN		0	0	0	LSRELFESW,MTHATKAIYRW	0.295858	0.335848	0.880928	0.880928
Q6IA86|ELP2_HUMAN	VSAAADSAVRLW,KITSVHSRIIW	0.244499	0.265881	0.919578	VSAAADSAVRLW,AAADSAVRLW,KITSVHSRIIW,SAAADSAVRLW	0.488998	0.27228	1.79594	0.876358
P78406|RAE1L_HUMAN		0	0	0	HTGPVLDVCW	0.277778	0.31722	0.875662	0.875662
Q8NFH3|NUP43_HUMAN		0	0	0	VSQKISKTRW	0.268817	0.307396	0.874498	0.874498
P16989|YBOX3_HUMAN		0	0	0	LATKVLGTVKW	0.274725	0.314276	0.874154	0.874154
P53621|COPA_HUMAN	KSARVKGLSF	0.0822368	0.374511	0.219585	RSSGLTAVW,KALDDKNCW,KSARVKGLSF,ASDDQTIRVW,KRSSGLTAVW	0.411184	0.377534	1.08913	0.869547
P61247|RS3A_HUMAN		0	0	0	VVDPFSKKDW	0.390625	0.449793	0.868455	0.868455
P45880|VDAC2_HUMAN	KSKLTRNNF	0.34965	0.406687	0.859754	GTLETKYKW,KSKLTRNNF	0.699301	0.404723	1.72785	0.868096
Q5TBB1|RNH2B_HUMAN		0	0	0	KVFKEKHHSW	0.328947	0.381963	0.861202	0.861202
Q92685|ALG3_HUMAN		0	0	0	RSFDLGRQF	0.232558	0.270099	0.861011	0.861011
P13747|HLAE_HUMAN		0	0	0	LTLNEDLRSW	0.285714	0.332478	0.859348	0.859348
Q9NV06|DCA13_HUMAN	KTVYTGIDHHW,TVYTGIDHHW,RTIQAHEGF	0.686499	0.297896	2.30449	KTVYTGIDHHW,TVYTGIDHHW,RTIQAHEGF,RALNATKLERVF	0.915332	0.289491	3.16187	0.857379
O95433|AHSA1_HUMAN	ATNVNNWHW	0.30303	0.368161	0.823092	ATNVNNWHW,KSWPEGHFATI	0.606061	0.362891	1.67009	0.846999
Q9BY44|EIF2A_HUMAN		0	0	0	KSFIQKKMQNW,KSFIQKKMQNW	0.291161	0.343813	0.846859	0.846859
Q99986|VRK1_HUMAN		0	0	0	AAKPEQIQKW	0.257732	0.307681	0.837659	0.837659
Q13310|PABP4_HUMAN		0	0	0	KGKPIRIMW,KGKPIRIMW	0.264151	0.321619	0.821318	0.821318
Q5VTL8|PR38B_HUMAN		0	0	0	KTYHEVVDEIYF	0.185874	0.226763	0.819682	0.819682
O43913|ORC5_HUMAN	KTLELPHVF	0.234192	0.288706	0.811177	KTLELPHVF,ASERDTRKLW	0.468384	0.287275	1.63044	0.819263
Q8IVD9|NUDC3_HUMAN	GAVRENYTW	0.283286	0.323816	0.874838	GAVRENYTW,LTHKINTESSLW	0.566572	0.335218	1.69016	0.815324
Q15031|SYLM_HUMAN		0	0	0	KTKEKLEVTW,QRLWTLTT	0.223464	0.27455	0.813926	0.813926
Q9Y263|PLAP_HUMAN	KSLGVDSQIKKY	0.127065	0.320938	0.395917	QTIRLPAQSIW,SADKTVKLW,KSLGVDSQIKKY	0.381194	0.316228	1.20544	0.809525
P09543|CN37_HUMAN	LTKKSSETL	0.242131	0.28862	0.838927	VVLVEPKTAW,LTKKSSETL	0.484262	0.294319	1.64536	0.806436
P62891|RL39_HUMAN	KTFRIKRFL	2.32558	0.309684	7.50952	KTFRIKRFL	2.32558	0.28038	8.29439	0.784865
Q9Y4P3|TBL2_HUMAN		0	0	0	ATAAVARGW	0.22779	0.291248	0.782119	0.782119
P10644|KAP0_HUMAN	KAIEKNVLF	0.268097	0.337554	0.794234	KAKTNVKLW,KAIEKNVLF	0.536193	0.34081	1.57329	0.779056
P53582|MAP11_HUMAN		0	0	0	KAKREVSSW	0.26455	0.34209	0.773336	0.773336
Q96N66|MBOA7_HUMAN		0	0	0	KAGPGLKRW	0.215517	0.279717	0.770483	0.770483
Q8WV28|BLNK_HUMAN		0	0	0	KTLPSKPSW	0.223214	0.291862	0.764793	0.764793
Q99808|S29A1_HUMAN		0	0	0	KSSIAGSSTW	0.223214	0.293254	0.761163	0.761163
Q9Y3F4|STRAP_HUMAN		0	0	0	SADDKTVRLW	0.292398	0.385106	0.759265	0.759265
P54687|BCAT1_HUMAN		0	0	0	KAFRGVDNKIRLF	0.26455	0.350825	0.75408	0.75408
P08865|RSSA_HUMAN		0	0	0	GTISREHPW	0.348432	0.462146	0.753944	0.753944
Q16658|FSCN1_HUMAN	QTVSPAEKW,KVAIKVGGRYL,AQTVSPAEKW	0.618557	0.302644	2.04384	SSLKKKQIW,QTVSPAEKW,KVAIKVGGRYL,AQTVSPAEKW	0.824742	0.295554	2.7905	0.746656
Q13098|CSN1_HUMAN		0	0	0	KVSVYLQNW	0.207039	0.27828	0.743995	0.743995
Q8WUA2|PPIL4_HUMAN		0	0	0	KSKYQTDLY	0.206612	0.279074	0.740348	0.740348
P67809|YBOX1_HUMAN		0	0	0	IATKVLGTVKW	0.316456	0.427497	0.740252	0.740252
O75175|CNOT3_HUMAN		0	0	0	KSMAERAAI,KSMAERAAI	0.225503	0.305481	0.73819	0.73819
Q8TCJ2|STT3B_HUMAN	YSKRVYIAY	0.122249	0.338639	0.361002	RTTLVDNNTW,TTLVDNNTW,YSKRVYIAY	0.366748	0.336565	1.08968	0.728677
Q96DX4|RSPRY_HUMAN		0	0	0	RSKPHIHPCW	0.176056	0.242795	0.725124	0.725124
O00154|BACH_HUMAN		0	0	0	ITISGRMTF	0.268817	0.371118	0.724345	0.724345
Q00325|MPCP_HUMAN	CSKPEQLVVTF	0.282486	0.384416	0.734844	LAKGWAPTF,CSKPEQLVVTF	0.564972	0.387299	1.45875	0.723906
P22059|OSBP1_HUMAN		0	0	0	HATGHHYTW,TSKPFNPLL	0.250313	0.348805	0.71763	0.71763
P15260|INGR1_HUMAN		0	0	0	VSAEGVLHVW	0.2079	0.291477	0.713265	0.713265
Q9GZL7|WDR12_HUMAN	STDRHIRLW	0.240964	0.338823	0.71118	ISSIKGAEEW,STDRHIRLW	0.481928	0.338332	1.42442	0.713241
Q96JP5|ZFP91_HUMAN		0	0	0	ASRPSRGW	0.177936	0.250932	0.709099	0.709099
Q9Y617|SERC_HUMAN		0	0	0	YTKIPDPSTW	0.276243	0.394085	0.700973	0.700973
Q12931|TRAP1_HUMAN	RVRDVVTKY	0.143678	0.412062	0.348681	RSAAPGSLGYQW,KATDILPKW,RVRDVVTKY	0.431034	0.411036	1.04865	0.699972
Q8IUI8|CRLF3_HUMAN		0	0	0	HSTLVPHEW	0.230415	0.331494	0.695079	0.695079
Q86XZ4|SPAS2_HUMAN	LSRPTTETQF	0.18622	0.263286	0.707292	SASEVLKEW,LSRPTTETQF	0.372439	0.265678	1.40185	0.694556
O95864|FADS2_HUMAN	RAFHPDLEF,KTAEDMNLF	0.458716	0.308732	1.48581	ATSQAQAGW,RAFHPDLEF,KTAEDMNLF	0.688073	0.315778	2.17898	0.693171
Q15022|SUZ12_HUMAN		0	0	0	KTITQIEEF	0.136799	0.198629	0.688715	0.688715
P55884|EIF3B_HUMAN	ISGIKDFSW,ATFHQRGIALW,KSLKISGIKDF,RTMMEDFRKY	0.496278	0.382173	1.29857	ISGIKDFSW,VSIEERARW,ATFHQRGIALW,RTMMEDFRKY,RTMMEDFRKY,KSLKISGIKDF,RTMMEDFRKY	0.76129	0.384117	1.98192	0.683354
P37268|FDFT_HUMAN	HSFLYQPDW,KTRQIISTI	0.488998	0.346923	1.40953	HSFLYQPDW,VMLLAALSW,KTRQIISTI	0.733496	0.350848	2.09064	0.681114
Q15291|RBBP5_HUMAN		0	0	0	GSARQHALYIW	0.188679	0.281497	0.670271	0.670271
P35613|BASI_HUMAN		0	0	0	RVRSHLAALW	0.265252	0.397969	0.666515	0.666515
P55010|IF5_HUMAN		0	0	0	RVKAEPFIKW	0.236407	0.356471	0.663185	0.663185
P35610|SOAT1_HUMAN		0	0	0	TSYSNYYRTW	0.184502	0.278839	0.661678	0.661678
Q8NFF5|FAD1_HUMAN		0	0	0	ATKALGGEGW	0.172712	0.261783	0.65975	0.65975
P43034|LIS1_HUMAN	KTLNAHEHF	0.248756	0.379584	0.655339	KTFTGHREW,KTLNAHEHF	0.497512	0.378457	1.31458	0.659241
P05166|PCCB_HUMAN		0	0	0	ASKKVQRPW	0.188324	0.287584	0.654848	0.654848
Q15629|TRAM1_HUMAN	RAYPHNLMTF	0.273224	0.294839	0.926689	RAYPHNLMTF,RAYPHNLMTF	0.459016	0.290785	1.57854	0.651852
Q15306|IRF4_HUMAN		0	0	0	ISDPYKVYRI	0.225734	0.347803	0.649027	0.649027
Q9UHY1|NRBP_HUMAN		0	0	0	KTMNEKAWKRW	0.189753	0.295351	0.642467	0.642467
Q9BWD1|THIC_HUMAN		0	0	0	ITAENVAKKW	0.257069	0.403451	0.637176	0.637176
Q16850|CP51A_HUMAN		0	0	0	HTSSTTSAW	0.20202	0.317437	0.63641	0.63641
Q92974|ARHG2_HUMAN		0	0	0	RTLKIMTRLF,ASRDDRSTW	0.204499	0.322145	0.634805	0.634805
Q9UI10|EI2BD_HUMAN		0	0	0	VSRILQEAW	0.194175	0.306891	0.632716	0.632716
Q9H4E7|DEFI6_HUMAN		0	0	0	SSLKRLTRW	0.160514	0.25561	0.627963	0.627963
O95834|EMAL2_HUMAN		0	0	0	SAGFHPSGSV	0.156006	0.249602	0.625019	0.625019
Q1ED39|KNOP1_HUMAN		0	0	0	KTEASETRKW	0.222222	0.356743	0.62292	0.62292
Q8NHP8|PLBL2_HUMAN		0	0	0	KTSELYQKTYW	0.172117	0.276615	0.622227	0.622227
Q9UJV9|DDX41_HUMAN		0	0	0	ITYDDPIKTSW	0.162866	0.262159	0.621251	0.621251
Q9NZL9|MAT2B_HUMAN	RMLDPSIKGTF	0.306748	0.350239	0.875826	RMLDPSIKGTF,RMLDPSIKGTF	0.515337	0.344843	1.49441	0.618586
Q9H3P2|NELFA_HUMAN		0	0	0	KSFPDTGSLNL	0.192308	0.312646	0.615098	0.615098
Q13596|SNX1_HUMAN		0	0	0	AAFDQRMKTW	0.194553	0.316783	0.614152	0.614152
O60216|RAD21_HUMAN		0	0	0	FSLPAQPLW	0.160514	0.263834	0.60839	0.60839
P35606|COPB2_HUMAN	KSFGSAQEF	0.111359	0.37623	0.295985	KSFGSAQEFAW,KSFGSAQEF,QVSRVVKLW	0.334076	0.371254	0.899859	0.603873
O43660|PLRG1_HUMAN	RTKASVHTL	0.197628	0.311196	0.635061	RVISGHLGW,RTKASVHTL	0.395257	0.320244	1.23424	0.599175
Q14739|LBR_HUMAN		0	0	0	VSHPNEVSW	0.164745	0.277132	0.594462	0.594462
P60228|EIF3E_HUMAN		0	0	0	NSRSEAPNW	0.228833	0.386643	0.591846	0.591846
P52292|IMA1_HUMAN		0	0	0	KTNIQKEATW	0.191939	0.328578	0.58415	0.58415
P28288|ABCD3_HUMAN		0	0	0	KSLWKHHEY	0.15361	0.265678	0.578181	0.578181
P54578|UBP14_HUMAN		0	0	0	RSSSSGHYVSW	0.205761	0.356935	0.576467	0.576467
Q8WTV0|SCRB1_HUMAN		0	0	0	ISRIHLVDKW	0.183824	0.319332	0.57565	0.57565
Q96P70|IPO9_HUMAN		0	0	0	KSAKNPERW,QTKNSGTEHW	0.193611	0.339277	0.570658	0.570658
P05120|PAI2_HUMAN	KASPTQNLF	0.2457	0.442042	0.55583	ITYDKLNKW,KASPTQNLF	0.4914	0.436363	1.12613	0.570297
Q8N9T8|KRI1_HUMAN		0	0	0	YSQKAQNSW	0.143885	0.254332	0.565737	0.565737
Q01581|HMCS1_HUMAN		0	0	0	GTAAVFNAVNW	0.195312	0.345897	0.564655	0.564655
P31943|HNRH1_HUMAN		0	0	0	KSNNVEMDW	0.226757	0.403516	0.561955	0.561955
Q5JSZ5|PRC2B_HUMAN		0	0	0	RTFVSKESPHW,QSKSPGSSW,VSKESPHW	0.135074	0.241011	0.560449	0.560449
P04233|HG2A_HUMAN	KVFESWMHHW	0.347222	0.430073	0.807357	KVFESWMHHW,KVFESWMHHW	0.583333	0.426489	1.36776	0.560399
Q969X6|UTP4_HUMAN	KSLPLPNDKTLLY,DAALRKITF	0.294985	0.255824	1.15308	RTVQKQGFHHLW,KSLPLPNDKTLLY,DAALRKITF	0.442478	0.258856	1.70936	0.556279
P52306|GDS1_HUMAN		0	0	0	KSKDVIKTI	0.166945	0.301729	0.553295	0.553295
P37837|TALDO_HUMAN	KTIVMGASF,KSVTKIYNY	0.607903	0.385689	1.57615	KTIVMGASF,KTIVMGASF,KSVTKIYNY	0.81459	0.383105	2.12628	0.550135
P31146|COR1A_HUMAN		0	0	0	HTKRVGIVAW	0.220751	0.403127	0.547595	0.547595
Q9BZH6|WDR11_HUMAN		0	0	0	HAKPIQDVQW,RGIPTHRSW	0.164474	0.300961	0.546495	0.546495
Q9UJX2|CDC23_HUMAN	RSQHEKAALYF	0.169779	0.314039	0.540632	ATHVLPLHW,RSQHEKAALYF	0.339559	0.312953	1.08501	0.544382
Q8IZT6|ASPM_HUMAN	AARLIQTTW,SAIIIQRKW,ASAIIIQRW,ATVTIQRHW,KTLHDTRTHF,KTKAAVVTL,ATVILQRAF	0.201787	0.27638	0.730109	AALVIQKYW,RTMELLTQNW,AARLIQTTW,RASAIIIQRKW,SAIIIQRKW,ASAIIIQRW,IVRKDRHLW,ATVTIQRHW,KTLHDTRTHF,ARLIQTTW,KTAILIQRKY,KTKAAVVTL,ATVILQRAF	0.374748	0.294308	1.27332	0.543207
Q9Y5A9|YTHD2_HUMAN		0	0	0	QAAQPTRW	0.175131	0.326779	0.535932	0.535932
P23381|SYWC_HUMAN		0	0	0	KTKVNKHAF	0.215983	0.405899	0.532109	0.532109
Q02790|FKBP4_HUMAN		0	0	0	RVFVHYTGW	0.221729	0.417017	0.531704	0.531704
Q96AC1|FERM2_HUMAN		0	0	0	RTWLLKTHW	0.14881	0.281357	0.528899	0.528899
Q15833|STXB2_HUMAN		0	0	0	KVTELLRTF	0.17094	0.323359	0.528639	0.528639
Q7Z5L9|I2BP2_HUMAN		0	0	0	KSRGSGEQDW	0.172712	0.327893	0.526731	0.526731
Q96PP9|GBP4_HUMAN		0	0	0	KSNPKNDSW	0.158228	0.30044	0.526654	0.526654
Q9UH65|SWP70_HUMAN		0	0	0	SSKRAELEKW	0.17331	0.329988	0.525202	0.525202
O95936|EOMES_HUMAN		0	0	0	KVKEEIGSSW	0.147493	0.282651	0.521819	0.521819
P26641|EF1G_HUMAN		0	0	0	QAFPNTNRW	0.2331	0.450347	0.517601	0.517601
Q99543|DNJC2_HUMAN		0	0	0	KTYPVNTPERW	0.163132	0.315551	0.516976	0.516976
Q8TAT6|NPL4_HUMAN		0	0	0	RTRNEELAQTW	0.166667	0.322804	0.51631	0.51631
Q8NBJ5|GT251_HUMAN	RSYPDEEGPKHW	0.162866	0.30289	0.537709	KSLYHSVEW,RSYPDEEGPKHW	0.325733	0.309075	1.0539	0.516188
O43847|NRDC_HUMAN	RVKPLHYISW,KSFSKSDLVNW	0.174978	0.321906	0.543568	RVKPLHYISW,KSFSKSDLVNW,FSKSDLVNW,KSDLVNWFK	0.349956	0.331235	1.05652	0.512952
Q14677|EPN4_HUMAN		0	0	0	VSKTLPSTW	0.162075	0.317057	0.511185	0.511185
Q9NYY8|FAKD2_HUMAN		0	0	0	RILVDQQVW	0.14245	0.279124	0.510348	0.510348
Q86YP4|P66A_HUMAN		0	0	0	RTVSAGKGSATSNW	0.16	0.315437	0.507233	0.507233
Q8TEQ6|GEMI5_HUMAN		0	0	0	KSSSSYHTW,HTAKITSVAW,TAKITSVAW	0.2	0.395186	0.506091	0.506091
O60934|NBN_HUMAN	RTLKSGDGITF	0.134048	0.273035	0.490956	HARKNTELEEW,RTLKSGDGITF	0.268097	0.269608	0.994395	0.503439
Q96GQ7|DDX27_HUMAN	RTFTDHVMLF	0.126904	0.226256	0.560885	RTFTDHVMLF,HSVTRQLAQF	0.253807	0.238901	1.0624	0.501511
Q14258|TRI25_HUMAN	KSRPELLEY,KSRPELLEYY	0.321543	0.364245	0.882767	KSRPELLEY,KSRPELLEYY,VADKVHLMYKF	0.482315	0.35008	1.37773	0.494962
Q96SB4|SRPK1_HUMAN		0	0	0	RSLEVLIGSGY	0.15456	0.31283	0.494068	0.494068
Q99567|NUP88_HUMAN		0	0	0	TSLTLKHAAW	0.136426	0.277555	0.491527	0.491527
O15371|EIF3D_HUMAN		0	0	0	CTRSVYSW	0.185185	0.377182	0.49097	0.49097
Q12789|TF3C1_HUMAN	RTFKRLYQY,QTFRLYREY	0.0951928	0.300702	0.316569	RTFKRLYQY,RVFPHEVNW,KVKGPFVTW,QTFRLYREY,PTKGGWKVV	0.237982	0.297326	0.800408	0.483839
Q9UKG1|DP13A_HUMAN		0	0	0	KTGLVSSTW	0.142653	0.295554	0.482664	0.482664
O43175|SERA_HUMAN		0	0	0	TSLVSDGETW	0.190476	0.395955	0.481055	0.481055
P46063|RECQ1_HUMAN	VTKSTQNSF	0.156006	0.325544	0.479217	SSSKEHVKW,VTKSTQNSF	0.312012	0.324977	0.960106	0.48089
P08243|ASNS_HUMAN	KTKEGYYY	0.180832	0.383411	0.471639	RVKKYPYLW,KTKEGYYY	0.361664	0.379695	0.95251	0.480871
P46977|STT3A_HUMAN	RTILVDNNTW,RSKLNPQQF,FSHRIYVAY	0.430416	0.338853	1.27021	ITYTFHSTW,RTILVDNNTW,RSKLNPQQF,FSHRIYVAY	0.573888	0.328578	1.74658	0.476367
Q9BZJ0|CRNL1_HUMAN	RARTIYERF,ISKQDAQELF	0.238095	0.269653	0.88297	GARQVFERW,RARTIYERF,ISKQDAQELF	0.357143	0.263286	1.35648	0.473515
Q9UHB9|SRP68_HUMAN		0	0	0	QSYVLVKKW	0.161551	0.344186	0.469371	0.469371
Q8N1G2|CMTR1_HUMAN	KSFKKKFFY	0.120919	0.264425	0.45729	KSFKKKFFY,RTVNEPWTM	0.241838	0.260988	0.926623	0.469333
Q13617|CUL2_HUMAN		0	0	0	RVVDFDETW	0.135685	0.28972	0.468332	0.468332
Q9NTJ3|SMC4_HUMAN	KSYAGEKIL,KTFKDVGNLL,RSKKLSVLI,ITHIVNQNF,KVKDEKIRQAF	0.390625	0.307964	1.26841	SVRPPKKSW,KSYAGEKIL,KTFKDVGNLL,SVRPPKKSW,RSKKLSVLI,ITHIVNQNF,KVKDEKIRQAF	0.521875	0.300597	1.73613	0.467718
Q6ZMZ3|SYNE3_HUMAN		0	0	0	RLKDIKAQW	0.103413	0.22111	0.467697	0.467697
Q8IY37|DHX37_HUMAN	RVAQMKRTW,ASMTVRELF	0.174064	0.249908	0.696514	RVAQMKRTW,RVAQMKRTW,ASMTVRELF,ASMTVRELF	0.292428	0.252364	1.15876	0.462242
Q9Y223|GLCNE_HUMAN		0	0	0	HSTKLIQEW	0.140056	0.303376	0.461659	0.461659
P33121|ACSL1_HUMAN		0	0	0	RTLPTNTLMGF	0.144928	0.31808	0.455633	0.455633
Q9Y4W2|LAS1L_HUMAN	RARELLVSY,SAHGIVVAW	0.275482	0.312211	0.88236	LSAHGIVVAW,RARELLVSY,SAHGIVVAW	0.413223	0.309952	1.33318	0.450825
Q71RC2|LARP4_HUMAN	KTFQGKPIM,RIKAINTFF	0.27933	0.31892	0.875862	VTHGTESSW,KTFQGKPIM,RIKAINTFF	0.418994	0.31634	1.32451	0.448646
Q03169|TNAP2_HUMAN	RALELEARRW,KSKGLANVF	0.309598	0.351248	0.88142	RALELEARRW,KSKGLANVF,RALELEARRWA	0.464396	0.349413	1.32908	0.447656
Q86UK7|ZN598_HUMAN	ISKPPPGF	0.111607	0.245249	0.455076	QIFTYERKW,ISKPPPGF	0.223214	0.24793	0.90031	0.445234
Q06187|BTK_HUMAN		0	0	0	GSKFPVRW	0.15361	0.347022	0.442651	0.442651
Q9NVN8|GNL3L_HUMAN		0	0	0	AAKAVLADW	0.174216	0.394952	0.441107	0.441107
P20700|LMNB1_HUMAN		0	0	0	KAGQTVTIW	0.17301	0.399685	0.432867	0.432867
Q9H501|ESF1_HUMAN		0	0	0	KAKDLLALF	0.118624	0.274125	0.432737	0.432737
Q15057|ACAP2_HUMAN	RSIKAQLQNF	0.12987	0.307823	0.421898	KVRSLTLDTW,RSIKAQLQNF	0.25974	0.304327	0.85349	0.431591
Q16881|TRXR1_HUMAN		0	0	0	QALQDSRNYGW	0.156006	0.362205	0.430713	0.430713
Q15910|EZH2_HUMAN		0	0	0	RTEILNQEW	0.135501	0.314861	0.430353	0.430353
Q8TCU6|PREX1_HUMAN		0	0	0	ESSRDASRKW,KTLVDNIQRY	0.121139	0.285764	0.423911	0.423911
O14646|CHD1_HUMAN		0	0	0	KGWSHIHNTW,KVLKQRPRF	0.117509	0.278298	0.422242	0.422242
Q04446|GLGB_HUMAN		0	0	0	HSGPRGTHDLW	0.144092	0.34376	0.419166	0.419166
O94776|MTA2_HUMAN		0	0	0	HTTQSAQW	0.151515	0.362708	0.417733	0.417733
O95573|ACSL3_HUMAN		0	0	0	ITVDGKPPTW	0.140449	0.341753	0.410968	0.410968
Q9NVH2|INT7_HUMAN		0	0	0	LANKTPHTW	0.104822	0.255214	0.410721	0.410721
Q8WUA4|TF3C2_HUMAN		0	0	0	ITAHPERW	0.110742	0.270756	0.40901	0.40901
Q9UIF9|BAZ2A_HUMAN		0	0	0	KTLATQRRL,RIKKGSHRW	0.10543	0.260779	0.404287	0.404287
P15311|EZRI_HUMAN		0	0	0	GSYAVQAKF	0.17301	0.429818	0.40252	0.40252
O94953|KDM4B_HUMAN	ISAIPEQRW,ASFQAERKF,KTRPLIPEM,RAASFQAERKF,KTRPLIPEM	0.430147	0.266008	1.61705	ISAIPEQRW,ASFQAERKF,KTRPLIPEM,RAASFQAERKF,KTRPLIPEM,ISGSLYDDDV	0.522059	0.258534	2.01931	0.40226
Q9UIG0|BAZ1B_HUMAN	KTAIREAQTF	0.0677966	0.352726	0.192207	KVASALEKW,GTDRNHNRYW,KTAIREAQTF	0.20339	0.345617	0.588483	0.396276
Q05469|LIPS_HUMAN		0	0	0	RSHEPYLKSW	0.093633	0.236658	0.395647	0.395647
P42166|LAP2A_HUMAN		0	0	0	ATVGRRYLW	0.145773	0.371254	0.39265	0.39265
Q03518|TAP1_HUMAN	RTALPRIF	0.125	0.313136	0.399187	AAALPAAALW,RTALPRIF	0.25	0.317002	0.788639	0.389451
P26010|ITB7_HUMAN	ITTTINPRF,SAANIQPIF,VTHSVRIGF	0.379747	0.277397	1.36897	RTLDNQLFF,ITTTINPRF,SAANIQPIF,VTHSVRIGF	0.506329	0.288182	1.75698	0.388014
P02545|LMNA_HUMAN	KAGQVVTIW,KAGQVVTIWA	0.304878	0.379584	0.80319	LVWKAQNTW,KAGQVVTIW,KAGQVVTIWA	0.457317	0.38491	1.18811	0.384924
Q96JM3|CHAP1_HUMAN		0	0	0	KSSSVSPSSW	0.124378	0.324889	0.382833	0.382833
Q14764|MVP_HUMAN	KVRELELVY	0.112994	0.320889	0.352129	VSRRTGEEW,KVRELELVY	0.225989	0.309885	0.729266	0.377136
Q3KQU3|MA7D1_HUMAN		0	0	0	LSKSSATLW	0.120048	0.318764	0.376605	0.376605
Q14444|CAPR1_HUMAN		0	0	0	MSLRLNEQY	0.142653	0.384117	0.37138	0.37138
Q99569|PKP4_HUMAN		0	0	0	RSIYKKDGW	0.0844595	0.227769	0.370813	0.370813
Q7KZ85|SPT6H_HUMAN	RVHPETYEW,KTRLDNGVTGF	0.116414	0.326611	0.356431	RVHPETYEW,RVWQWDEKW,GSRVHPETYEW,KTRLDNGVTGF	0.232829	0.320194	0.727149	0.370718
P27694|RFA1_HUMAN	KAYGASKTF,VTNKSQIRTW,GTLKIANKQF,KSAEAVGVKI	0.657895	0.352684	1.8654	KAYGASKTF,VTNKSQIRTW,GTLKIANKQF,RVTNKSQIRTW,KSAEAVGVKI	0.822368	0.368161	2.23372	0.368325
Q9NXF1|TEX10_HUMAN		0	0	0	KSGSVQEQW	0.108578	0.296055	0.366748	0.366748
Q6ZNB6|NFXL1_HUMAN		0	0	0	SVKRNQAVW	0.110742	0.302808	0.365717	0.365717
O75694|NU155_HUMAN		0	0	0	MTAGVDGHSW,MTAGVDGHSW	0.121475	0.335518	0.362053	0.362053
P52333|JAK3_HUMAN		0	0	0	QTLSLEADKW	0.0896057	0.249249	0.359503	0.359503
P33993|MCM7_HUMAN		0	0	0	KVKKFLQEF	0.140647	0.394639	0.356394	0.356394
P29728|OAS2_HUMAN	SAVNIIRTF,KSKVLNESVSF	0.281294	0.366371	0.767784	VSFEPPKW,SAVNIIRTF,KSKVLNESVSF	0.421941	0.375624	1.12331	0.355523
P10809|CH60_HUMAN	RTVIIEQSW,RAYAKDVKF	0.353982	0.509547	0.6947	RTVIIEQSW,RAYAKDVKF,KSIDLKDKY	0.530973	0.505599	1.05019	0.355486
O15294|OGT1_HUMAN	KALEVFPEF,KAIETQPNF,RAIQINPAF	0.289017	0.270994	1.06651	HTTGMDVLW,KALEVFPEF,KAIETQPNF,RAIQINPAF	0.385356	0.272486	1.41423	0.347717
P26639|SYTC_HUMAN	RSKQAEEEF	0.13986	0.407283	0.343398	IAKVNNVVW,RSKQAEEEF	0.27972	0.405284	0.690183	0.346786
Q9Y4E8|UBP15_HUMAN		0	0	0	QATKKLDLW	0.102775	0.296843	0.346227	0.346227
Q14152|EIF3A_HUMAN	KSLEDVVRAY	0.0727802	0.418988	0.173705	LSRKDSRW,KSLEDVVRAY,RTKNETDEDGW	0.218341	0.421275	0.518285	0.34458
P07814|SYEP_HUMAN	ATLKGNAAW,KAALLNQHY	0.132979	0.417636	0.318408	GSSRSVVNMEW,SSRSVVNMEW,ATLKGNAAW,KAALLNQHY	0.265957	0.403387	0.659312	0.340904
Q96QC0|PP1RA_HUMAN		0	0	0	VTWPEEGKLREY	0.107296	0.316727	0.338765	0.338765
P23246|SFPQ_HUMAN		0	0	0	GTFEYEYSQRW	0.143062	0.422613	0.338517	0.338517
P13796|PLSL_HUMAN	KSTDVAKTF	0.161551	0.501075	0.322408	KSTDVAKTF,KIKVPVDW	0.323102	0.491372	0.65755	0.335142
Q9BXP5|SRRT_HUMAN		0	0	0	HTLDDRTQLW	0.115207	0.345719	0.33324	0.33324
Q9UNY4|TTF2_HUMAN		0	0	0	HTNQDHVHAVW	0.0866551	0.260325	0.332873	0.332873
O14727|APAF_HUMAN		0	0	0	SADGTLKLW	0.0806452	0.24645	0.327227	0.327227
Q6ZNJ1|NBEL2_HUMAN		0	0	0	RASGLTQKW,RSSQFARKLW,QSVPASTGLGW	0.10925	0.334679	0.326432	0.326432
Q9NR30|DDX21_HUMAN	ASVTEIQEKW,RSLINSNVGF,SVTEIQEKW	0.387097	0.394796	0.980499	ASVTEIQEKW,RSLINSNVGF,SVTEIQEKW,KGRGVTFLF	0.516129	0.394952	1.30681	0.326315
Q8NDX1|PSD4_HUMAN		0	0	0	HSSGILPKW	0.0954198	0.292488	0.326235	0.326235
O94906|PRP6_HUMAN		0	0	0	KALEHVPNSVRLW	0.107181	0.328777	0.326	0.326
Q8N766|EMC1_HUMAN		0	0	0	NSRTGEILW	0.101523	0.313681	0.32365	0.32365
P57737|CORO7_HUMAN		0	0	0	SADRTVKLW	0.109051	0.338701	0.321969	0.321969
Q13813|SPTN1_HUMAN	NSIKELNERW	0.0405844	0.38154	0.10637	KAKLHELNQKW,KTKQDEVNAAW,NSIKELNERW,LSANQSRIDA	0.162338	0.379806	0.427423	0.321053
O14976|GAK_HUMAN		0	0	0	TSRPPAQGASW	0.076746	0.240044	0.319717	0.319717
Q9NZ08|ERAP1_HUMAN	KTKTDVLI	0.107181	0.342313	0.313109	RTQNKEKLQW,KTKTDVLI	0.214362	0.338792	0.632725	0.319616
Q86XP3|DDX42_HUMAN		0	0	0	HSGPSKWNW	0.107527	0.336565	0.319483	0.319483
P46940|IQGA1_HUMAN	KSKKISLKY	0.0606428	0.385592	0.157272	RALESGDVNTVW,KTDPVDIYKSW,KSKKISLKY	0.181928	0.382173	0.476037	0.318765
O60566|BUB1B_HUMAN		0	0	0	QSHLNKALW	0.0959693	0.305024	0.314628	0.314628
Q9HD20|AT131_HUMAN		0	0	0	TLTKDEKVF	0.083612	0.267344	0.312751	0.312751
Q13191|CBLB_HUMAN		0	0	0	RTVEKTWKL	0.102669	0.335815	0.305732	0.305732
Q9H583|HEAT1_HUMAN	KSVKVFAEY	0.0468165	0.318607	0.146941	KSFPKGDIW,KSVKVFAEY,LISVGEEESF	0.140449	0.310743	0.45198	0.305039
O94804|STK10_HUMAN		0	0	0	KALDESHNQNLKEW	0.104167	0.342034	0.304551	0.304551
P19338|NUCL_HUMAN	KTEADAEKTF	0.14245	0.475581	0.299529	KTFEEKQGTEIDGRSISLY,KTEADAEKTF	0.2849	0.474099	0.600929	0.301401
Q9H2P0|ADNP_HUMAN	KTLETHIKIF	0.0914077	0.311516	0.293428	KTLETHIKIF,KTLETHIKI	0.182815	0.308869	0.591886	0.298457
O43592|XPOT_HUMAN	RTYSDDHVKF	0.104822	0.365134	0.287078	RTYSDDHVKF,RTYSDDHVKFF	0.209644	0.359376	0.583354	0.296276
Q92608|DOCK2_HUMAN	KALEYVFKF,RTKRSSVVF	0.109769	0.375133	0.292615	KALEYVFKF,RTKRSSVVF,ASKGDSGGQGLW,SSSPTHSLYVF	0.219539	0.373238	0.588201	0.295586
Q7Z2Z2|EFL1_HUMAN		0	0	0	KSSAISLHY	0.0899281	0.304483	0.295346	0.295346
Q9P275|UBP36_HUMAN		0	0	0	SAKKASTLW	0.0896861	0.308385	0.290825	0.290825
Q9Y5B9|SP16H_HUMAN		0	0	0	RVKRLYSNW	0.0962464	0.331568	0.290277	0.290277
Q9H0A0|NAT10_HUMAN	KTLDQAKAVLKF	0.0983284	0.337679	0.291189	KTLDQAKAVLKF,RSTVALTAARG	0.196657	0.338792	0.580465	0.289276
B0I1T2|MYO1G_HUMAN		0	0	0	KAWRGTLARW	0.0990099	0.344371	0.287509	0.287509
P14735|IDE_HUMAN		0	0	0	KSKGWVNTL	0.098912	0.347317	0.284789	0.284789
Q14697|GANAB_HUMAN		0	0	0	KTRDGSDYEGW	0.106838	0.375502	0.28452	0.28452
Q96KR1|ZFR_HUMAN		0	0	0	LAALRHAKW	0.0938086	0.330786	0.283593	0.283593
O14776|TCRG1_HUMAN		0	0	0	RTLRKDHRW	0.0917431	0.328777	0.279044	0.279044
Q9Y6N7|ROBO1_HUMAN		0	0	0	SSSSIEVHW	0.0608643	0.221678	0.274561	0.274561
P16615|AT2A2_HUMAN		0	0	0	QVKKLKERW	0.0967118	0.352491	0.274367	0.274367
P55060|XPO2_HUMAN		0	0	0	VTFKNYIKRNW	0.103842	0.378912	0.274054	0.274054
Q00839|HNRPU_HUMAN		0	0	0	IGLPGAGKTTW	0.122399	0.447053	0.273791	0.273791
Q2V2M9|FHOD3_HUMAN		0	0	0	ASRGSTSSW	0.0707214	0.262473	0.269443	0.269443
P13010|XRCC5_HUMAN	KSSQVQRRF,KSSQVQRRFF,QAKKVITMF,KSIDCIRAF	0.552486	0.414251	1.3337	KSILQERVKKTW,KSSQVQRRF,KSSQVQRRFF,QAKKVITMF,KSIDCIRAF	0.690608	0.430973	1.60244	0.26874
Q8WUM0|NU133_HUMAN		0	0	0	SSEKHAYSW	0.087108	0.32576	0.267399	0.267399
P78347|GTF2I_HUMAN		0	0	0	KVREFNFEKW	0.10101	0.382693	0.263945	0.263945
Q5UIP0|RIF1_HUMAN		0	0	0	LTLPVNHIF,VIKNLQSRW	0.0811688	0.308035	0.263505	0.263505
Q13315|ATM_HUMAN	RSLEISQSY	0.0328084	0.249071	0.131723	RTYEHEAMW,RSLEISQSY,QLPERAIF	0.0984252	0.249293	0.394817	0.263093
O14980|XPO1_HUMAN		0	0	0	ETLKLISGW	0.0940734	0.358867	0.26214	0.26214
O75643|U520_HUMAN	KTLNRIQSKLY	0.0469925	0.370433	0.126858	LSNAKDVAHW,KTLNRIQSKLY,RVDPAKGLFYF	0.140977	0.367425	0.383691	0.256832
Q96ST3|SIN3A_HUMAN	VSKRLHQRF,KSLDHQGINF	0.158103	0.321231	0.492178	RLKMKEEEW,VSKRLHQRF,KSLDHQGINF	0.237154	0.316672	0.748895	0.256717
Q14202|ZMYM3_HUMAN		0	0	0	KSKGSQTEEW	0.0734214	0.286115	0.256615	0.256615
Q7KZF4|SND1_HUMAN		0	0	0	SAKSARLNLW	0.110865	0.436331	0.254084	0.254084
P55265|DSRAD_HUMAN	KSVTLGYLF,KTLPLTGSTF,RSHGFAAEF,KARDINAVL	0.328407	0.355108	0.92481	KSVTLGYLF,KTKETSVNW,KTLPLTGSTF,RSHGFAAEF,KARDINAVL	0.410509	0.348307	1.17858	0.253773
Q9BSJ8|ESYT1_HUMAN		0	0	0	VSFPDVEKAEW	0.0912409	0.362541	0.251671	0.251671
Q8WWM7|ATX2L_HUMAN		0	0	0	LAPTDVKEL	0.0937207	0.377064	0.248554	0.248554
P13639|EF2_HUMAN	KSTAISLFY	0.117647	0.490055	0.240069	RARYLAEKYEW,KSTAISLFY	0.235294	0.481775	0.48839	0.248321
P09874|PARP1_HUMAN	KTLGDFAAEY	0.0994036	0.385301	0.257989	KTQTPNRKEW,KTLGDFAAEY	0.198807	0.394402	0.504072	0.246083
Q92900|RENT1_HUMAN	SSQGRPSSMYF	0.0892061	0.360482	0.247463	RVKKGFDFQW,SSQGRPSSMYF	0.178412	0.364181	0.4899	0.242437
B2RTY4|MYO9A_HUMAN		0	0	0	AAIVIQQKW,LTFEMLVL	0.0787402	0.324977	0.242295	0.242295
Q9UQE7|SMC3_HUMAN		0	0	0	KALDQFVNF	0.082713	0.349621	0.236579	0.236579
O60306|AQR_HUMAN		0	0	0	VAKPNIGENW	0.0677048	0.286568	0.236261	0.236261
Q9H2M9|RBGPR_HUMAN		0	0	0	KAVFLVPKW	0.0722022	0.307894	0.234503	0.234503
Q6P2Q9|PRP8_HUMAN	KTAEEVAALI	0.0429738	0.37647	0.114149	QTFSSKTEW,KLQEKARKW,KTAEEVAALI	0.128921	0.375379	0.343443	0.229294
O75037|KI21B_HUMAN		0	0	0	SVSSIVRQW	0.0613874	0.267777	0.229248	0.229248
Q16531|DDB1_HUMAN	RSLSTTNVF,KTYEVSLREKEF,RVDPNGSRYLL	0.265018	0.392875	0.67456	RSLSTTNVF,IARDFNPNW,KTYEVSLREKEF,RVDPNGSRYLL	0.353357	0.391882	0.901692	0.227132
Q9NTI5|PDS5B_HUMAN		0	0	0	LSFTHPISF	0.0694927	0.307752	0.225807	0.225807
Q15393|SF3B3_HUMAN		0	0	0	RADKRVNEW	0.082713	0.366371	0.225763	0.225763
P53396|ACLY_HUMAN		0	0	0	FSRHTKAIVW	0.0914913	0.408164	0.224153	0.224153
Q14204|DYHC1_HUMAN	KSFPARLRQY,GTALQEISFW,SLIESVRTY	0.0646831	0.356607	0.181385	KSLSAERERW,RTTDLLTDW,KSFPARLRQY,KSEALKDRHW,GTALQEISFW,VSKEGTEAW,LTRLRCLGSLF,SLIESVRTY	0.172488	0.425819	0.405074	0.22369
Q9UKV3|ACINU_HUMAN		0	0	0	RTALHGVKW	0.0750188	0.339755	0.220803	0.220803
P41252|SYIC_HUMAN		0	0	0	IYKAVPSW	0.0797448	0.362808	0.219799	0.219799
P22314|UBA1_HUMAN		0	0	0	VTLHDQGTAQW	0.0952381	0.438848	0.217018	0.217018
Q86UP2|KTN1_HUMAN		0	0	0	KAKQNDQVSF	0.074129	0.341922	0.216801	0.216801
Q86U86|PB1_HUMAN	KTYNEPGSQVF	0.0594884	0.260355	0.228489	KTYNEPGSQVF,ASELDLMPYT	0.118977	0.267801	0.444273	0.215784
Q9P2E9|RRBP1_HUMAN		0	0	0	KAGIIQDTW	0.0713267	0.332586	0.214461	0.214461
Q9NU22|MDN1_HUMAN	RSHDTLVRW,KSYGEDGTAAKHLF,KTSLVQLL,RTKPPQLL	0.071582	0.322617	0.221879	RSLTTLSEQW,SSLRAHETW,KAMADFTTW,RSHDTLVRW,KAKEFTGIDNLW,KSYGEDGTAAKHLF,KTSLVQLL,RTKPPQLL	0.143164	0.328177	0.43624	0.214361
Q14160|SCRIB_HUMAN	KSLPASLSF	0.0616523	0.272486	0.226259	KSLPASLSF,RALEAEKRALW	0.123305	0.283852	0.434398	0.208139
P14866|HNRPL_HUMAN	KSKPGAAMVEM,ITTDVLYTI,KSKPGAAMVEM	0.461274	0.417446	1.10499	KSKPGAAMVEM,KSKPGAAMVEM,ITTDVLYTI,KSKPGAAMVEM	0.539759	0.4112	1.31264	0.207656
Q5SW79|CE170_HUMAN		0	0	0	GSASVNSRW	0.0634518	0.312023	0.203356	0.203356
Q86VP6|CAND1_HUMAN	RSSVVTAVKF	0.0818331	0.408856	0.200151	QTRPVQSW,RSSVVTAVKF	0.163666	0.406506	0.402617	0.202465
P26640|SYVC_HUMAN		0	0	0	RILPEAHQRTW	0.0796178	0.393846	0.202155	0.202155
Q9Y520|PRC2C_HUMAN	IGTDTIQFGAPA	0.034626	0.34904	0.0992037	STLPPRTYW,ASMGFDPRW,IGTDTIQFGAPA	0.103878	0.355785	0.291968	0.192765
Q9NYU2|UGGG1_HUMAN		0	0	0	ITTSLTTKW	0.0646412	0.356433	0.181356	0.181356
Q9H792|PEAK1_HUMAN		0	0	0	SAIRYQEVW	0.0575374	0.31792	0.180981	0.180981
P49792|RBP2_HUMAN	KTKEVADCF	0.0310945	0.361163	0.0860956	KTKEVADCF,GSKDKNFQW,KSNDGDFTF	0.0932836	0.350781	0.265931	0.179836
Q9Y5V0|ZN706_HUMAN	RTQMPDPKTF	1.47059	0.289113	5.08655	RTQMPDPKTF	1.47059	0.279372	5.2639	0.177354
P78527|PRKDC_HUMAN	LATTILQHW,KSKDFVQVM,KSKDFVQVM	0.0650485	0.41379	0.157202	KTRDDWLVSW,LATTILQHW,KSIELFYKF,ATDPNILGRTW,KSKDFVQVM,KSKDFVQVM	0.137864	0.417065	0.330558	0.173356
Q8NF91|SYNE1_HUMAN		0	0	0	STLRELGQTW,NTLKEVNMRW,KAMMEEIAGF,RGIIDSQIRQW	0.0455114	0.264478	0.17208	0.17208
Q92538|GBF1_HUMAN	HTRAASIYSSW,RASTLLSKVFL	0.10805	0.322145	0.335407	RAASIYSSW,HTRAASIYSSW,RASTLLSKVFL	0.162075	0.319384	0.507461	0.172053
P21333|FLNA_HUMAN	GTHKVTVLF,GTHTVSVKY,KAAGKGKLDVQF,GVHTVHVTF,VTANNDKNRTF	0.189466	0.421188	0.449837	YTYAQGGQQTW,GTHKVTVLF,GTHTVSVKY,KAAGKGKLDVQF,GVHTVHVTF,VTANNDKNRTF,KVRAWGPGLEG	0.265252	0.427267	0.620811	0.170975
Q5VYK3|ECM29_HUMAN	GSFGGIRLY	0.0544366	0.335318	0.162343	KSKQSLIDW,GSFGGIRLY	0.108873	0.336241	0.323795	0.161452
Q14999|CUL7_HUMAN		0	0	0	LSSPDYQIRW	0.0591716	0.375989	0.157376	0.157376
P50748|KNTC1_HUMAN		0	0	0	KTAERVIIW	0.0454339	0.294109	0.15448	0.15448
Q9UPN3|MACF1_HUMAN		0	0	0	ATHSSSTSW,ISATEVDSRW,QSVALLEQKW,SSRTDRDAW	0.0542005	0.356022	0.152239	0.152239
Q00610|CLH1_HUMAN	FARKFNALF	0.059988	0.398042	0.150708	VTDNAVYHW,FARKFNALF	0.119976	0.402997	0.297709	0.147001
Q92621|NU205_HUMAN	KSRRLQDSF	0.0499002	0.363858	0.137142	HSRLQDSQLW,KSRRLQDSF	0.0998004	0.356374	0.280044	0.142902
Q14839|CHD4_HUMAN		0	0	0	VTKKTYEIW	0.052521	0.371118	0.141521	0.141521
O15027|SC16A_HUMAN		0	0	0	KSIVWDEKKNQW	0.0425713	0.30718	0.138587	0.138587
Q8TEM1|PO210_HUMAN	KARIQEAVY	0.0532198	0.377998	0.140794	SSRNYQQHW,KARIQEAVY	0.10644	0.383105	0.277834	0.13704
P83731|RL24_HUMAN	LSKRNPRQINW,RTRRAVKF,RTDGKVFQF,LSKRNPRQI,KIYPGHGRRY	3.3557	0.391462	8.57225	LSKRNPRQINW,RTRRAVKF,RTDGKVFQF,LSKRNPRQI,KIYPGHGRRY	3.3557	0.385399	8.7071	0.134858
Q6ZS81|WDFY4_HUMAN		0	0	0	RTYPQDPAW	0.0314861	0.248665	0.126621	0.126621
Q14315|FLNC_HUMAN		0	0	0	KGAGKAKLDVQF	0.0368053	0.294538	0.124959	0.124959
P18583|SON_HUMAN		0	0	0	RSLPNEEIVQKI	0.0413565	0.338853	0.122048	0.122048
A5YKK6|CNOT1_HUMAN	VTRPTGVSF,KALQDGRAY,KTRSPVTF	0.126689	0.330635	0.383169	KAEYLLREW,VTRPTGVSF,KALQDGRAY,KTRSPVTF	0.168919	0.335084	0.50411	0.120941
Q5VT06|CE350_HUMAN		0	0	0	GSSHLISTSSW	0.0321647	0.280714	0.114581	0.114581
P27708|PYR1_HUMAN		0	0	0	SATRTLHEW	0.045106	0.396184	0.113851	0.113851
Q5T4S7|UBR4_HUMAN	KTLPAKAKI,KTLPAKAKIQDM	0.0386473	0.362457	0.106626	KTLPAKAKI,IAAQRTINW,KTLPAKAKIQDM,KSFAATISRTT	0.0772947	0.351491	0.219905	0.113279
Q12802|AKP13_HUMAN		0	0	0	ITKYPVLF	0.0356506	0.319384	0.111623	0.111623
Q01082|SPTB2_HUMAN		0	0	0	RLADLKQLW	0.0424448	0.38079	0.111465	0.111465
O95071|UBR5_HUMAN	ISRLYVPLY	0.0358295	0.302148	0.118583	RSMQWAVR,ISRLYVPLY	0.0716589	0.316004	0.226766	0.108184
Q9Y490|TLN1_HUMAN	KTKEVIQEW,ASGRFGQDF	0.0789578	0.392464	0.201185	KTKEVIQEW,ASGRFGQDF,KMVEAAKGAA	0.118437	0.394323	0.300354	0.0991693
P46939|UTRO_HUMAN		0	0	0	RSGPVAGIKTW	0.0291971	0.297421	0.0981674	0.0981674
P49327|FAS_HUMAN		0	0	0	VSGKVYQW	0.0399521	0.413739	0.0965634	0.0965634
A4UGR9|XIRP2_HUMAN		0	0	0	KSGLKTFQTL	0.0297089	0.310808	0.095586	0.095586
Q92616|GCN1_HUMAN		0	0	0	VAVLLSRTW	0.0375516	0.397603	0.0944451	0.0944451
O95613|PCNT_HUMAN		0	0	0	KAQSQEEIRRLW	0.0300481	0.322943	0.0930445	0.0930445
Q5VST9|OBSCN_HUMAN		0	0	0	ATPSAATVTW,VSRAGATGVQW	0.0251256	0.30417	0.0826038	0.0826038
P62888|RL30_HUMAN	KTKKSLESI,LAKTGVHHY	1.86916	0.436267	4.28443	KTKKSLESI,LAKTGVHHY	1.86916	0.428069	4.36649	0.0820549
Q14789|GOGB1_HUMAN		0	0	0	LTKKSEEVF	0.0307598	0.375009	0.082024	0.082024
P09326|CD48_HUMAN	KSKYFESKF	0.425532	0.329328	1.29212	KSKYFESKF	0.425532	0.311897	1.36434	0.0722163
Q86UQ4|ABCAD_HUMAN		0	0	0	ASISRALNFT	0.019802	0.290832	0.0680874	0.0680874
Q9NR09|BIRC6_HUMAN	RTLPVLLLY,RSMVSTIMKF	0.0412456	0.308869	0.133537	KVFKPISSTW,RTLPVLLLY,RSMVSTIMKF	0.0618684	0.318344	0.194344	0.0608069
Q07020|RL18_HUMAN	LARRTNSTF,KTAVVVGTI	1.11111	0.453415	2.45054	LARRTNSTF,KTAVVVGTI	1.11111	0.442941	2.50848	0.057944
P46779|RL28_HUMAN	KARNSFRY	0.775194	0.381327	2.03288	KARNSFRY	0.775194	0.370982	2.08957	0.0566916
Q5CZC0|FSIP2_HUMAN		0	0	0	HTKSLTDKGF	0.0144949	0.286528	0.0505879	0.0505879
P62316|SMD2_HUMAN	KSKPVNKDRY	0.909091	0.374133	2.42986	KSKPVNKDRY	0.909091	0.367276	2.47523	0.0453663
Q09028|RBBP4_HUMAN	HTAVVEDVSW	0.239808	0.338178	0.709118	HTAVVEDVSW	0.239808	0.317867	0.75443	0.0453112
Q86TI2|DPP9_HUMAN	HTRSDVRLY	0.116959	0.247319	0.472908	HTRSDVRLY	0.116959	0.226348	0.516722	0.0438148
P19387|RPB3_HUMAN	TVYPKPEEW,ISNSPRVI	0.749064	0.335084	2.23545	TVYPKPEEW,ISNSPRVI	0.749064	0.328856	2.27779	0.0423326
P45973|CBX5_HUMAN	KGFSEEHNTW	0.546448	0.353466	1.54597	KGFSEEHNTW	0.546448	0.344345	1.58692	0.0409528
P53350|PLK1_HUMAN	KALTEPEARYY	0.168067	0.324845	0.517377	KALTEPEARYY	0.168067	0.301729	0.557014	0.0396374
Q9Y3A4|RRP7A_HUMAN	RSRKELLNF,RSRKELLNFY	0.735294	0.283995	2.58911	RSRKELLNF,RSRKELLNFY	0.735294	0.280058	2.6255	0.0363944
O15504|NUPL2_HUMAN	FSKPSSDTF	0.240964	0.279389	0.862468	FSKPSSDTF	0.240964	0.269921	0.892719	0.0302514
Q9H9Y2|RPF1_HUMAN	KTIDNQRVY	0.293255	0.253422	1.15718	KTIDNQRVY	0.293255	0.246984	1.18734	0.0301629
P20591|MX1_HUMAN	KVVDVVRNL	0.152905	0.343679	0.444907	KVVDVVRNL	0.152905	0.322476	0.474161	0.0292536
O15514|RPB4_HUMAN	RSLLLQKKL	0.746269	0.274875	2.71493	RSLLLQKKL	0.746269	0.272114	2.74248	0.0275482
Q04760|LGUL_HUMAN	ATLELTHNW	0.568182	0.394952	1.43861	ATLELTHNW	0.568182	0.387576	1.46599	0.027377
O95243|MBD4_HUMAN	KTSGIINKF	0.174825	0.287145	0.60884	KTSGIINKF	0.174825	0.274818	0.636148	0.0273086
Q9NRZ9|HELLS_HUMAN	KSRDYEREI	0.120482	0.264585	0.455363	KSRDYEREI	0.120482	0.24969	0.482526	0.0271632
P35914|HMGCL_HUMAN	KVAEVTKKF	0.315457	0.313681	1.00566	KVAEVTKKF	0.315457	0.305481	1.03266	0.0269918
Q9BY77|PDIP3_HUMAN	RTATFQQRF	0.242131	0.336694	0.719141	RTATFQQRF	0.242131	0.324933	0.745171	0.02603
P16949|STMN1_HUMAN	RSKESVPEF	0.70922	0.373496	1.89887	RSKESVPEF	0.70922	0.368452	1.92487	0.0259949
P30040|ERP29_HUMAN	KSKFVLVKF	0.395257	0.383411	1.0309	KSKFVLVKF	0.395257	0.374133	1.05646	0.0255653
P42224|STAT1_HUMAN	VTFPDIIRNY,KSKRNLQDNF	0.269542	0.373879	0.720933	VTFPDIIRNY,KSKRNLQDNF	0.269542	0.361111	0.746424	0.0254914
Q14318|FKBP8_HUMAN	ITSSAKVDMTF,ITSSAKVDMTF	0.415842	0.320144	1.29892	ITSSAKVDMTF,ITSSAKVDMTF	0.415842	0.314276	1.32317	0.0242539
P37802|TAGL2_HUMAN	KSKENPRNF	0.52356	0.448067	1.16849	KSKENPRNF	0.52356	0.43942	1.19148	0.0229926
P62269|RS18_HUMAN	RAHRGLRHF	0.694444	0.413533	1.6793	RAHRGLRHF	0.694444	0.408164	1.70139	0.022089
Q15008|PSMD6_HUMAN	HSLPAVRQY	0.262467	0.323725	0.810773	HSLPAVRQY	0.262467	0.315265	0.832529	0.0217562
P63208|SKP1_HUMAN	KTPEEIRKTF	0.645161	0.386264	1.67026	KTPEEIRKTF	0.645161	0.381434	1.69141	0.0211493
Q16181|SEPT7_HUMAN	KSVKRGFEF,RSRKLAAVTY	0.4662	0.387761	1.20229	KSVKRGFEF,RSRKLAAVTY	0.4662	0.381221	1.22292	0.0206267
P15880|RS2_HUMAN	KSLEEIYLF,ATLGNFAKATF	0.701754	0.431575	1.62603	KSLEEIYLF,ATLGNFAKATF	0.701754	0.426332	1.64603	0.0199946
O75368|SH3L1_HUMAN	IAANEENRKW	0.943396	0.384516	2.45347	IAANEENRKW	0.943396	0.381434	2.47329	0.0198208
P28062|PSB8_HUMAN	RSDPGHYSF	0.373134	0.397529	0.938634	RSDPGHYSF	0.373134	0.389562	0.95783	0.0191959
P50914|RL14_HUMAN	KAKMTDFDRF	0.483092	0.379137	1.27419	KAKMTDFDRF	0.483092	0.373624	1.29299	0.0188015
P62249|RS16_HUMAN	ISKALVAYY	0.724638	0.431008	1.68126	ISKALVAYY	0.724638	0.426332	1.6997	0.0184389
P23921|RIR1_HUMAN	KTLERSYLL,RTRPAANPIQF,VTSEHTYDF	0.382653	0.354765	1.07861	KTLERSYLL,RTRPAANPIQF,VTSEHTYDF	0.382653	0.349203	1.09579	0.0171769
Q53EL6|PDCD4_HUMAN	HSYSVLERF,KTLTPIIQEY,STTDVEKSF	0.650759	0.418434	1.55523	HSYSVLERF,KTLTPIIQEY,STTDVEKSF	0.650759	0.4142	1.57112	0.0158964
Q02880|TOP2B_HUMAN	KTSEAKIKHF,LSTLARLLF	0.123609	0.286568	0.431344	KTSEAKIKHF,LSTLARLLF	0.123609	0.276597	0.446894	0.0155499
P33316|DUT_HUMAN	SARAAGYDLY	0.409836	0.426646	0.9606	SARAAGYDLY	0.409836	0.419853	0.976141	0.0155407
Q9Y2X3|NOP58_HUMAN	RTLEDRGIRKI	0.191939	0.361387	0.531116	RTLEDRGIRKI	0.191939	0.351138	0.546619	0.015503
P62280|RS11_HUMAN	RTIVIRRDY	0.666667	0.403192	1.65347	RTIVIRRDY	0.666667	0.399755	1.66769	0.0142164
P06734|FCER2_HUMAN	KSQDLELSW	0.319489	0.394323	0.81022	KSQDLELSW	0.319489	0.387669	0.824128	0.013908
Q99733|NP1L4_HUMAN	ITKQVPNESF	0.27248	0.40358	0.675156	ITKQVPNESF	0.27248	0.395649	0.68869	0.0135337
Q7RTP0|NIPA1_HUMAN	ASAILFREW	0.311526	0.301897	1.0319	ASAILFREW	0.311526	0.298084	1.04509	0.0131985
Q6PJG2|EMSA1_HUMAN	RAAAVKATQTL	0.096432	0.230851	0.417723	RAAAVKATQTL	0.096432	0.223821	0.430844	0.0131204
Q02543|RL18A_HUMAN	KASGTLREY,TTKRPNTFF	1.19048	0.401809	2.96279	KASGTLREY,TTKRPNTFF	1.19048	0.400104	2.97542	0.0126232
P17844|DDX5_HUMAN	VSAGIQTSF,RAGPLSGKKF,RTAQEVETY,KTNLRRTTY,KTGTAYTF,QAINPKLLQL	0.990099	0.391292	2.53033	VSAGIQTSF,RAGPLSGKKF,RTAQEVETY,KTNLRRTTY,KTGTAYTF,QAINPKLLQL	0.990099	0.389474	2.54214	0.0118134
P27635|RL10_HUMAN	RTKLQNKEHVI	0.485437	0.406506	1.19417	RTKLQNKEHVI	0.485437	0.402539	1.20594	0.0117697
Q8NI27|THOC2_HUMAN	KTFPYQHRY,KSVKIKTKLF	0.126183	0.323451	0.390115	KTFPYQHRY,KSVKIKTKLF	0.126183	0.314335	0.401429	0.0113141
Q01130|SRSF2_HUMAN	RTSPDTLRRVF	0.469484	0.399049	1.17651	RTSPDTLRRVF	0.469484	0.395263	1.18777	0.0112691
Q15269|PWP2_HUMAN	RSVLHHFHF	0.109769	0.292928	0.374732	RSVLHHFHF	0.109769	0.28452	0.385805	0.0110732
P08670|VIME_HUMAN	RSYVTTSTRTY	0.218341	0.432274	0.505098	RSYVTTSTRTY	0.218341	0.423288	0.51582	0.0107223
Q9HB71|CYBP_HUMAN	TVKISNYGW	0.454545	0.402997	1.12791	TVKISNYGW	0.454545	0.399333	1.13826	0.0103497
Q9C0C9|UBE2O_HUMAN	GTWIGKGTERW	0.0778816	0.386586	0.20146	GTWIGKGTERW	0.0778816	0.368161	0.211542	0.0100825
Q9Y291|RT33_HUMAN	KSMKVVKLF	1.02041	0.252043	4.04855	KSMKVVKLF	1.02041	0.251431	4.0584	0.00985034
O75530|EED_HUMAN	SVSKDHALRLW	0.230947	0.267705	0.862691	SVSKDHALRLW	0.230947	0.264822	0.872083	0.00939213
O43665|RGS10_HUMAN	KAKEIYMTF	0.578035	0.311897	1.85329	KAKEIYMTF	0.578035	0.310349	1.86253	0.00923906
P57740|NU107_HUMAN	ITKTVVENI	0.109051	0.339246	0.321451	ITKTVVENI	0.109051	0.329911	0.330548	0.00909645
P50990|TCPQ_HUMAN	KTAEELMNF	0.185185	0.440339	0.420551	KTAEELMNF	0.185185	0.43154	0.429127	0.00857562
Q9UGP8|SEC63_HUMAN	RTTQIYTYF,KSKITHPVY,KSKITHPVYSLY	0.398936	0.34814	1.14591	RTTQIYTYF,KSKITHPVY,KSKITHPVYSLY	0.398936	0.345668	1.1541	0.00819434
Q15080|NCF4_HUMAN	KTKGGSKYLIY	0.302115	0.314569	0.960407	KTKGGSKYLIY	0.302115	0.31196	0.968442	0.00803455
Q92841|DDX17_HUMAN	RSTNKGTAYTF	0.138696	0.368307	0.376578	RSTNKGTAYTF	0.138696	0.36118	0.384009	0.00743039
Q15046|SYK_HUMAN	RSKEGLTERF	0.169779	0.378571	0.448474	RSKEGLTERF	0.169779	0.372456	0.455838	0.00736407
Q8NEY8|PPHLN_HUMAN	KTKEIEQVY	0.222222	0.289479	0.767664	KTKEIEQVY	0.222222	0.286739	0.774997	0.00733357
P04406|G3P_HUMAN	KTVDGPSGKLW	0.30581	0.536192	0.570337	KTVDGPSGKLW	0.30581	0.529387	0.577669	0.00733179
Q9Y4I1|MYO5A_HUMAN	RTKAATIIQKY	0.0541419	0.256176	0.211346	RTKAATIIQKY	0.0541419	0.247603	0.218664	0.00731792
Q9BVJ6|UT14A_HUMAN	RVLPYPFTHHW	0.131062	0.321859	0.407202	RVLPYPFTHHW	0.131062	0.316228	0.414453	0.00725059
Q02878|RL6_HUMAN	KAVDSQILPKI	0.357143	0.421624	0.847065	KAVDSQILPKI	0.357143	0.418107	0.854191	0.00712586
Q15417|CNN3_HUMAN	KTKGFHTTI	0.311526	0.344921	0.903182	KTKGFHTTI	0.311526	0.342229	0.910286	0.00710358
Q8NEL9|DDHD1_HUMAN	KSIDGKDAVHSF	0.112108	0.219381	0.511019	KSIDGKDAVHSF	0.112108	0.216394	0.518071	0.00705237
Q15631|TSN_HUMAN	KTKFPAEQY	0.454545	0.369013	1.23179	KTKFPAEQY	0.454545	0.366977	1.23862	0.00683595
Q15075|EEA1_HUMAN	KVLELQRKL	0.0712758	0.343867	0.207278	KVLELQRKL	0.0712758	0.332978	0.214056	0.006778
Q13601|KRR1_HUMAN	KSLMIKREL	0.268097	0.328418	0.816327	KSLMIKREL	0.268097	0.325889	0.822662	0.00633443
Q6PJT7|ZC3HE_HUMAN	KTTNVRQTY	0.137363	0.314628	0.436588	KTTNVRQTY	0.137363	0.310151	0.442889	0.00630165
O60506|HNRPQ_HUMAN	KTKEQILEEF	0.162602	0.415556	0.391287	KTKEQILEEF	0.162602	0.40897	0.397588	0.00630051
P35579|MYH9_HUMAN	KALELDSNLY,KANLEKAKQTL	0.102459	0.362373	0.282744	KALELDSNLY,KANLEKAKQTL	0.102459	0.354805	0.288776	0.00603103
P29466|CASP1_HUMAN	KSAEIYPIM	0.252525	0.303616	0.831726	KSAEIYPIM	0.252525	0.301475	0.837633	0.00590708
P42768|WASP_HUMAN	LALPPGAEHW	0.202429	0.366219	0.552755	LALPPGAEHW	0.202429	0.362457	0.558491	0.00573654
Q8IZ73|RUSD2_HUMAN	RTHQIRVHL	0.18622	0.27699	0.672297	RTHQIRVHL	0.18622	0.274723	0.677846	0.00554885
Q8TCS8|PNPT1_HUMAN	KTKPSPSQF	0.129032	0.331457	0.389288	KTKPSPSQF	0.129032	0.326988	0.394609	0.00532065
O95831|AIFM1_HUMAN	KSITIIGGGF	0.165289	0.387576	0.426469	KSITIIGGGF	0.165289	0.3829	0.431678	0.00520904
Q07960|RHG01_HUMAN	KAINPINTF	0.232019	0.372324	0.623164	KAINPINTF	0.232019	0.369312	0.628245	0.00508133
Q9UMS4|PRP19_HUMAN	SASPDATIRIW	0.201613	0.389119	0.518127	SASPDATIRIW	0.201613	0.385399	0.523128	0.00500153
P33992|MCM5_HUMAN	RAKATRISI	0.137741	0.410043	0.335919	RAKATRISI	0.137741	0.404028	0.34092	0.00500092
P30101|PDIA3_HUMAN	RVMMVAKKF,RVMMVAKKF	0.338028	0.445492	0.758776	RVMMVAKKF,RVMMVAKKF	0.338028	0.442606	0.763722	0.00494664
P04792|HSPB1_HUMAN	KTKDGVVEI	0.507614	0.408684	1.24207	KTKDGVVEI	0.507614	0.407105	1.24689	0.00481688
P05023|AT1A1_HUMAN	LSLDELHRKY	0.0985222	0.393524	0.250358	LSLDELHRKY	0.0985222	0.386264	0.255064	0.00470601
Q96FW1|OTUB1_HUMAN	KSKEDLVSQGF	0.380228	0.354643	1.07214	KSKEDLVSQGF	0.380228	0.353109	1.0768	0.00465778
Q7L5N1|CSN6_HUMAN	HTDLPVSVF	0.31348	0.349736	0.896332	HTDLPVSVF	0.31348	0.34802	0.900752	0.0044203
Q04637|IF4G1_HUMAN	KSVTAFFKW,KSKAIIEEY	0.125707	0.392629	0.320168	KSVTAFFKW,KSKAIIEEY	0.125707	0.387299	0.324574	0.00440631
Q8WU90|ZC3HF_HUMAN	KAVTHQVKF	0.239234	0.327974	0.72943	KAVTHQVKF	0.239234	0.326018	0.733809	0.00437819
Q13568|IRF5_HUMAN	KTKLFSLEHF	0.204082	0.332765	0.613291	KTKLFSLEHF	0.204082	0.330446	0.617595	0.00430341
O43143|DHX15_HUMAN	RTHPVEIFY	0.127065	0.362036	0.350973	RTHPVEIFY	0.127065	0.357677	0.35525	0.00427673
P25774|CATS_HUMAN	SSLRVPSQW	0.309598	0.288607	1.07273	SSLRVPSQW	0.309598	0.287481	1.07693	0.00420135
P52272|HNRPM_HUMAN	KSRGIGTVTF,KAAEVLNKHSL	0.277008	0.431221	0.642381	KSRGIGTVTF,KAAEVLNKHSL	0.277008	0.428559	0.646371	0.00399052
P24534|EF1B_HUMAN	RSIQADGLVW	0.460829	0.445333	1.0348	RSIQADGLVW	0.460829	0.44366	1.0387	0.00390111
P78316|NOP14_HUMAN	SAREDVATW,ATRDELPYTF	0.235571	0.312211	0.754527	SAREDVATW,ATRDELPYTF	0.235571	0.310612	0.75841	0.00388321
O60231|DHX16_HUMAN	RALLEKNRSY	0.0968054	0.280026	0.345701	RALLEKNRSY	0.0968054	0.276955	0.349535	0.00383372
P17174|AATC_HUMAN	SVMKHRFLF	0.246914	0.394165	0.626422	SVMKHRFLF	0.246914	0.391798	0.630206	0.00378362
P55072|TERA_HUMAN	RSVSDNDIRKY	0.125313	0.451788	0.277372	RSVSDNDIRKY	0.125313	0.445808	0.281093	0.00372106
P39656|OST48_HUMAN	KTAVIDHHNY	0.223214	0.381434	0.585198	KTAVIDHHNY	0.223214	0.379024	0.588918	0.00372026
O95453|PARN_HUMAN	RSKLIEPFF	0.158479	0.346376	0.457533	RSKLIEPFF	0.158479	0.343598	0.461232	0.00369855
P23258|TBG1_HUMAN	ATRPDYISW	0.225734	0.259926	0.868454	ATRPDYISW	0.225734	0.258856	0.872043	0.00358904
P53999|TCP4_HUMAN	KVLIDIREY	0.840336	0.449745	1.86847	KVLIDIREY	0.840336	0.448888	1.87204	0.00356492
Q15042|RB3GP_HUMAN	KSAPSDSLTY	0.102775	0.297517	0.345442	KSAPSDSLTY	0.102775	0.294528	0.348948	0.00350566
P25786|PSA1_HUMAN	KTHAVLVAL	0.392157	0.41174	0.952437	KTHAVLVAL	0.392157	0.410265	0.955861	0.00342399
O43681|ASNA_HUMAN	KVKGYDNLF	0.294118	0.351071	0.837773	KVKGYDNLF	0.294118	0.349644	0.841192	0.00341867
P16885|PLCG2_HUMAN	KAKRSDELSF	0.0795545	0.329289	0.241595	KAKRSDELSF	0.0795545	0.324757	0.244967	0.00337208
Q9UPU7|TBD2B_HUMAN	RTLPNNKHY	0.104712	0.242683	0.431477	RTLPNNKHY	0.104712	0.240892	0.434685	0.00320848
P52701|MSH6_HUMAN	KSKILKQVI	0.0739645	0.339427	0.21791	KSKILKQVI	0.0739645	0.334543	0.221091	0.00318132
Q15424|SAFB1_HUMAN	GSRPSDARF	0.110254	0.341781	0.322586	GSRPSDARF	0.110254	0.338517	0.325696	0.00311034
Q15020|SART3_HUMAN	KSVEGRPMF	0.104712	0.369595	0.283315	KSVEGRPMF	0.104712	0.365602	0.28641	0.00309425
P43243|MATR3_HUMAN	LSMPASLGRM	0.11919	0.434644	0.274224	LSMPASLGRM	0.11919	0.429891	0.277255	0.00303181
Q99832|TCPH_HUMAN	RTATQLAVNKI	0.186916	0.436744	0.427976	RTATQLAVNKI	0.186916	0.43371	0.43097	0.00299437
P27348|1433T_HUMAN	ATNPESKVF	0.421941	0.427151	0.987803	ATNPESKVF	0.421941	0.425938	0.990616	0.00281331
Q9BQ67|GRWD1_HUMAN	KSGSPVATF	0.228311	0.338054	0.675367	KSGSPVATF	0.228311	0.336662	0.678159	0.00279184
Q14247|SRC8_HUMAN	KTSNIRANF	0.184502	0.344	0.536343	KTSNIRANF	0.184502	0.342313	0.538986	0.00264336
P42704|LPPRC_HUMAN	KAFAETHIKGF	0.0721501	0.396637	0.181905	KAFAETHIKGF	0.0721501	0.391377	0.184349	0.00244456
Q9Y2L1|RRP44_HUMAN	RSAPVYKRI,VAKKIHEEF	0.210526	0.360465	0.584042	RSAPVYKRI,VAKKIHEEF	0.210526	0.359177	0.586136	0.00209394
P38919|IF4A3_HUMAN	ASRVLISTDVW	0.248139	0.363205	0.683193	ASRVLISTDVW	0.248139	0.362104	0.685271	0.00207749
P48643|TCPE_HUMAN	ATGGRIVPRF	0.187617	0.408047	0.459793	ATGGRIVPRF	0.187617	0.406385	0.461673	0.00188027
Q12888|TP53B_HUMAN	VTRVITDVY	0.0509165	0.322757	0.157755	VTRVITDVY	0.0509165	0.319178	0.159524	0.00176887
O00148|DX39A_HUMAN	FSLKNVKHF	0.238663	0.346376	0.68903	FSLKNVKHF	0.238663	0.345515	0.690748	0.00171773
Q13085|ACACA_HUMAN	AQSLGTTYIY	0.0427716	0.326569	0.130973	AQSLGTTYIY	0.0427716	0.322663	0.132558	0.00158541
Q14008|CKAP5_HUMAN	TSLFIARSF	0.0494071	0.354765	0.139267	TSLFIARSF	0.0494071	0.351315	0.140635	0.00136754
P34897|GLYM_HUMAN	KSKTAKLQDF	0.201613	0.389297	0.51789	KSKTAKLQDF	0.201613	0.388309	0.519207	0.00131721
Q8NF50|DOCK8_HUMAN	RSAVFSVTY	0.047824	0.318239	0.150277	RSAVFSVTY	0.047824	0.315494	0.151585	0.00130744
P49643|PRI2_HUMAN	KSVENLGVSY	0.199601	0.282261	0.707151	KSVENLGVSY	0.199601	0.28182	0.708257	0.00110618
P78371|TCPB_HUMAN	QTVKDSRTVY	0.189753	0.43912	0.432122	QTVKDSRTVY	0.189753	0.43827	0.43296	0.000838643
Q9H9A6|LRC40_HUMAN	KSLPAEINRM,KSLPAEINRM	0.282828	0.308455	0.91692	KSLPAEINRM,KSLPAEINRM	0.282828	0.308175	0.917751	0.000830747
Q9Y4G6|TLN2_HUMAN	KTKEVLQEW	0.0394633	0.302971	0.130254	KTKEVLQEW	0.0394633	0.301133	0.131049	0.000794956
Q9NVP1|DDX18_HUMAN	ISKKSSDSRQF	0.151057	0.347996	0.434078	ISKKSSDSRQF	0.151057	0.347439	0.434774	0.000695838
Q92835|SHIP1_HUMAN	KTVAIHTLW	0.084674	0.357012	0.237174	KTVAIHTLW	0.084674	0.355983	0.23786	0.000685703
P55209|NP1L1_HUMAN	KARQLTVQM,VTKTVSNDSF	0.522193	0.454153	1.14982	KARQLTVQM,VTKTVSNDSF	0.522193	0.453931	1.15038	0.000563806
P49750|YLPM1_HUMAN	KTKGFEVYL	0.0467727	0.310481	0.150646	KTKGFEVYL	0.0467727	0.309617	0.151066	0.000420329
P22102|PUR2_HUMAN	LSGPFVQKW	0.0998004	0.403772	0.24717	LSGPFVQKW	0.0998004	0.403127	0.247565	0.000395521
Q6ZSZ5|ARHGI_HUMAN	SSSKLKNGLTF	0.0739098	0.294319	0.251122	SSSKLKNGLTF	0.0739098	0.293897	0.251482	0.00036049
Q6UWE0|LRSM1_HUMAN	KSSEILKSL	0.13986	0.216454	0.646142	KSSEILKSL	0.13986	0.216334	0.646501	0.00035894
Q8WVM7|STAG1_HUMAN	KTREAVATL	0.08	0.284351	0.281342	KTREAVATL	0.08	0.284009	0.281681	0.000338373
P62241|RS8_HUMAN	KTRIIDVVY	0.5	0.456433	1.09545	KTRIIDVVY	0.5	0.456348	1.09566	0.00020396
P11277|SPTB1_HUMAN	STASWAERF	0.0469704	0.352233	0.133351	STASWAERF	0.0469704	0.351864	0.13349	0.000139831
Q01780|EXOSX_HUMAN	RSFPGFQAF	0.114025	0.298084	0.382526	RSFPGFQAF	0.114025	0.29799	0.382647	0.000120567
Q15418|KS6A1_HUMAN	VTRPDSGHLY	0.137552	0.318868	0.431375	VTRPDSGHLY	0.137552	0.318816	0.431446	7.03482e-05
Q9UBQ5|EIF3K_HUMAN	ITYQHIDRW	0.47619	0.38903	1.22405	ITYQHIDRW	0.47619	0.38903	1.22405	0
P24928|RPB1_HUMAN	KTYQDIQNTI,RTLPHFIKDDY	0.101937	0.338853	0.300829	KTYQDIQNTI,RTLPHFIKDDY	0.101937	0.339005	0.300694	-0.000134708
Q6P2E9|EDC4_HUMAN	KALQDVQIRF	0.0717875	0.343111	0.209225	KALQDVQIRF	0.0717875	0.343356	0.209076	-0.000148946
P04075|ALDOA_HUMAN	RTVPPAVTGITF	0.280899	0.491046	0.572042	RTVPPAVTGITF	0.280899	0.491263	0.571789	-0.000253598
P13797|PLST_HUMAN	KSSDIAKTF,KVREIIQKL	0.321543	0.375868	0.85547	KSSDIAKTF,KVREIIQKL	0.321543	0.375989	0.855194	-0.000275797
P49736|MCM2_HUMAN	ITNHIHVRI	0.111607	0.399755	0.279189	ITNHIHVRI	0.111607	0.40045	0.278704	-0.000484569
P06744|G6PI_HUMAN	KTFTTQETI,KTITDVINI	0.363636	0.444097	0.818822	KTFTTQETI,KTITDVINI	0.363636	0.444368	0.818322	-0.000499786
P62495|ERF1_HUMAN	ITSVQQRLKLY	0.2331	0.38154	0.610945	ITSVQQRLKLY	0.2331	0.381858	0.610437	-0.000507993
Q13200|PSMD2_HUMAN	RTFGHLLRY	0.111111	0.370294	0.300062	RTFGHLLRY	0.111111	0.371118	0.299396	-0.000665947
Q9NTZ6|RBM12_HUMAN	GTMDIRHFF,GTMDIRHFF	0.181818	0.342174	0.531362	GTMDIRHFF,GTMDIRHFF	0.181818	0.3427	0.530546	-0.000816684
Q8IWZ3|ANKH1_HUMAN	STKSIHANF	0.0394633	0.304639	0.129541	STKSIHANF	0.0394633	0.306599	0.128713	-0.000828053
Q96EY7|PTCD3_HUMAN	KVKPNLQTF	0.146843	0.294214	0.499102	KVKPNLQTF	0.146843	0.294736	0.498219	-0.000883366
P06576|ATPB_HUMAN	ATSKVALVY	0.191939	0.487552	0.393678	ATSKVALVY	0.191939	0.488818	0.392659	-0.00101963
Q96KC8|DNJC1_HUMAN	LTRTELETL,KVKKPKPEF	0.3663	0.240105	1.52558	LTRTELETL,KVKKPKPEF	0.3663	0.240289	1.52442	-0.0011653
P51610|HCFC1_HUMAN	KAPVTVTSL	0.049334	0.357545	0.13798	KAPVTVTSL	0.049334	0.361163	0.136598	-0.00138205
Q8WU79|SMAP2_HUMAN	QSKGPRWASW	0.23753	0.343464	0.691571	QSKGPRWASW	0.23753	0.344212	0.690067	-0.00150427
P11717|MPRI_HUMAN	RSSNVSYKY,KTVSSTKLVSF	0.0805477	0.335484	0.240094	RSSNVSYKY,KTVSSTKLVSF	0.0805477	0.337648	0.238555	-0.00153835
P31939|PUR9_HUMAN	KAFTHTAQY	0.171233	0.441729	0.387642	KAFTHTAQY	0.171233	0.443523	0.386075	-0.00156761
O60841|IF2P_HUMAN	RAKAIIVEF	0.0825083	0.363221	0.227157	RAKAIIVEF	0.0825083	0.366219	0.225298	-0.00185936
Q92556|ELMO1_HUMAN	TTKPSSLDQF	0.139082	0.358239	0.388238	TTKPSSLDQF	0.139082	0.360075	0.386258	-0.00197975
Q99996|AKAP9_HUMAN	KSLENQTYF	0.0256476	0.359213	0.0713994	KSLENQTYF	0.0256476	0.370239	0.0692731	-0.00212626
P51114|FXR1_HUMAN	KTVKKNTFF	0.163132	0.338578	0.481815	KTVKKNTFF	0.163132	0.34011	0.479645	-0.00216982
Q96T76|MMS19_HUMAN	KSLGADFTF	0.0978474	0.321715	0.304143	KSLGADFTF	0.0978474	0.324132	0.301875	-0.00226815
Q12830|BPTF_HUMAN	ISKTHVYRF	0.0329164	0.251555	0.130852	ISKTHVYRF	0.0329164	0.256281	0.128439	-0.00241333
P00558|PGK1_HUMAN	VTRAKQIVW	0.244499	0.49148	0.497474	VTRAKQIVW	0.244499	0.49412	0.494816	-0.00265803
P18754|RCC1_HUMAN	VTKDGRVFAW	0.242131	0.353256	0.685425	VTKDGRVFAW	0.242131	0.354643	0.682746	-0.00267947
O14972|DSCR3_HUMAN	KSVGVFEAF	0.346021	0.303052	1.14179	KSVGVFEAF	0.346021	0.303775	1.13907	-0.00271708
Q14966|ZN638_HUMAN	KAVSLQRKL	0.0507614	0.28761	0.176494	KAVSLQRKL	0.0507614	0.292477	0.173557	-0.00293724
P21796|VDAC1_HUMAN	KSRVTQSNF,KTKSENGLEF	0.727273	0.437028	1.66413	KSRVTQSNF,KTKSENGLEF	0.727273	0.437808	1.66117	-0.00296367
P12270|TPR_HUMAN	KVRTEKETI	0.0424628	0.359104	0.118247	KVRTEKETI	0.0424628	0.368596	0.115201	-0.00304517
P23497|SP100_HUMAN	HSHDLQRMF	0.114811	0.334132	0.343609	HSHDLQRMF	0.114811	0.337238	0.340444	-0.00316453
Q9Y277|VDAC3_HUMAN	KSKLSQNNF,LSALIDGKNF	0.727273	0.359933	2.02058	KSKLSQNNF,LSALIDGKNF	0.727273	0.360517	2.0173	-0.00327526
Q9NW13|RBM28_HUMAN	RALKEITTF	0.133156	0.252324	0.527717	RALKEITTF	0.133156	0.253956	0.524326	-0.00339184
P46013|KI67_HUMAN	KSLPDTELM	0.0307882	0.28092	0.109598	KSLPDTELM	0.0307882	0.290983	0.105808	-0.00379017
P25788|PSA3_HUMAN	IAREEASNF,KLYEEGSNKRLF	0.809717	0.402736	2.01054	IAREEASNF,KLYEEGSNKRLF	0.809717	0.403516	2.00666	-0.00388486
P49642|PRI1_HUMAN	KSINIIKKY	0.242718	0.294528	0.824093	KSINIIKKY	0.242718	0.295956	0.820118	-0.00397553
O95602|RPA1_HUMAN	RADPKKALHHF,IAVDPRHLSL	0.116822	0.302971	0.385589	RADPKKALHHF,IAVDPRHLSL	0.116822	0.306156	0.381578	-0.00401128
Q6ZN66|GBP6_HUMAN	KAKEVFQRF	0.16	0.268057	0.596887	KAKEVFQRF	0.16	0.269899	0.592815	-0.0040725
Q86UX7|URP2_HUMAN	QSLPDFGISY,KAKQLTPRI	0.30349	0.392298	0.773621	QSLPDFGISY,KAKQLTPRI	0.30349	0.394481	0.76934	-0.00428102
Q86X55|CARM1_HUMAN	KSVKYTVNF	0.166667	0.36118	0.46145	KSVKYTVNF	0.166667	0.36466	0.457047	-0.00440363
Q14157|UBP2L_HUMAN	ISQPASGNTF	0.0926784	0.378912	0.244591	ISQPASGNTF	0.0926784	0.386737	0.239642	-0.00494927
P61353|RL27_HUMAN	KSFVKVYNY,KARREAKVKF,KTVVNKDVF	2.34375	0.412487	5.682	KSFVKVYNY,KARREAKVKF,KTVVNKDVF	2.34375	0.412856	5.67693	-0.0050749
Q9NQC3|RTN4_HUMAN	KSDEGHPFRAY	0.0844595	0.347803	0.242837	KSDEGHPFRAY	0.0844595	0.355228	0.237761	-0.00507588
Q9BUJ2|HNRL1_HUMAN	VGLPAAGKTTW,VGLPAAGKTTWA	0.235849	0.377534	0.62471	VGLPAAGKTTW,VGLPAAGKTTWA	0.235849	0.380682	0.619543	-0.00516628
Q8NEJ9|NGDN_HUMAN	LSSSVIREL	0.325733	0.310415	1.04935	LSSSVIREL	0.325733	0.31196	1.04415	-0.00519478
O60449|LY75_HUMAN	KIIPKTLTW,KIKPVSLTF,SINSAAELTY	0.175029	0.325544	0.537651	KIIPKTLTW,KIKPVSLTF,SINSAAELTY	0.175029	0.328777	0.532365	-0.00528624
P46379|BAG6_HUMAN	RSFFHQHYL,KTLDSQTRTF,MSRGVNPSL	0.266904	0.334303	0.798388	RSFFHQHYL,KTLDSQTRTF,MSRGVNPSL	0.266904	0.336565	0.793023	-0.00536553
Q14005|IL16_HUMAN	TLPPGPDPLL	0.0755287	0.273196	0.276464	TLPPGPDPLL	0.0755287	0.278671	0.271032	-0.00543179
Q9H267|VP33B_HUMAN	KARNLQAQY	0.164204	0.308105	0.532947	KARNLQAQY	0.164204	0.311324	0.527436	-0.00551073
P04040|CATA_HUMAN	HSIQYSGEVRRF	0.192678	0.307324	0.626954	HSIQYSGEVRRF	0.192678	0.310085	0.621372	-0.00558194
P23588|IF4B_HUMAN	RARPATDSF	0.165837	0.356954	0.46459	RARPATDSF	0.165837	0.361353	0.458935	-0.00565486
Q14746|COG2_HUMAN	RAHPAYHSF	0.136986	0.274704	0.498669	RAHPAYHSF	0.136986	0.277885	0.49296	-0.00570881
Q9Y2G3|AT11B_HUMAN	RSAVEKSMNTF	0.0855432	0.259427	0.329739	RSAVEKSMNTF	0.0855432	0.264023	0.323999	-0.00573996
Q9NZB2|F120A_HUMAN	ISTPVIRTF	0.0900901	0.320344	0.281229	ISTPVIRTF	0.0900901	0.327154	0.275375	-0.00585428
Q9H307|PININ_HUMAN	RTKTKPHLF	0.141044	0.347071	0.406382	RTKTKPHLF	0.141044	0.352276	0.400379	-0.00600377
Q14103|HNRPD_HUMAN	TTKKDLKDYF	0.288184	0.42057	0.685224	TTKKDLKDYF	0.288184	0.424366	0.679094	-0.00612984
O75427|LRCH4_HUMAN	VSRIPVSF	0.148148	0.24041	0.616231	VSRIPVSF	0.148148	0.243017	0.609621	-0.00660987
Q96B26|EXOS8_HUMAN	RTHPVATSF,KTVEPLEYY	0.746269	0.246204	3.03109	RTHPVATSF,KTVEPLEYY	0.746269	0.246743	3.02448	-0.00661592
Q16891|MIC60_HUMAN	KTIPYSDKLF	0.133333	0.37635	0.35428	KTIPYSDKLF	0.133333	0.383513	0.347663	-0.00661636
P28065|PSB9_HUMAN	LTRQPFAI	0.473934	0.340983	1.3899	LTRQPFAI	0.473934	0.342673	1.38305	-0.00685298
P18858|DNLI1_HUMAN	KTLDVDATY	0.109769	0.330861	0.331769	KTLDVDATY	0.109769	0.33796	0.3248	-0.00696923
O15143|ARC1B_HUMAN	GTDRNAYVW	0.274725	0.355268	0.77329	GTDRNAYVW	0.274725	0.358628	0.766045	-0.00724423
P04844|RPN2_HUMAN	ATLKNPILW,VTYPAKAKGTF	0.321027	0.390176	0.822776	ATLKNPILW,VTYPAKAKGTF	0.321027	0.393685	0.815441	-0.00733533
Q9GZR7|DDX24_HUMAN	KAYPKRPLL	0.117509	0.328896	0.357283	KAYPKRPLL	0.117509	0.335881	0.349852	-0.00743042
P22307|NLTP_HUMAN	KVKDGPGGKEATW	0.185529	0.330179	0.561903	KVKDGPGGKEATW	0.185529	0.334679	0.554349	-0.00755417
P15498|VAV_HUMAN	RVLPPSHRVTW,KSLDTTLQF	0.238949	0.273416	0.873939	RVLPPSHRVTW,KSLDTTLQF	0.238949	0.275812	0.866345	-0.00759372
O43290|SNUT1_HUMAN	RTLGEIPTY	0.126263	0.370571	0.340725	RTLGEIPTY	0.126263	0.379137	0.333026	-0.0076985
P55263|ADK_HUMAN	KAAEAHVDAHY	0.282486	0.335251	0.84261	KAAEAHVDAHY	0.282486	0.338455	0.834632	-0.00797735
O60488|ACSL4_HUMAN	KLFDHAVSKF	0.142248	0.317867	0.447507	KLFDHAVSKF	0.142248	0.323725	0.439409	-0.00809791
P62826|RAN_HUMAN	VTYKNVPNW	0.480769	0.451038	1.06592	VTYKNVPNW	0.480769	0.454529	1.05773	-0.00818812
Q9UHX1|PUF60_HUMAN	KSVLVKQTI	0.181488	0.387853	0.467931	KSVLVKQTI	0.181488	0.394796	0.459701	-0.00822929
Q9BUL8|PDC10_HUMAN	KSFSDTLKTY,KSFSDTLKTYF	0.980392	0.337491	2.90495	KSFSDTLKTY,KSFSDTLKTYF	0.980392	0.338455	2.89667	-0.00828174
P07737|PROF1_HUMAN	RTKSTGGAPTF	0.757576	0.500529	1.51355	RTKSTGGAPTF	0.757576	0.503297	1.50523	-0.0083251
P61026|RAB10_HUMAN	KSFENISKW	0.520833	0.330597	1.57543	KSFENISKW	0.520833	0.33237	1.56703	-0.00840142
P49915|GUAA_HUMAN	TSKPPGTTEW,KVINAAHSF	0.291971	0.406204	0.718779	TSKPPGTTEW,KVINAAHSF	0.291971	0.411036	0.710329	-0.00845037
P61586|RHOA_HUMAN	KTKDGVREVF	0.540541	0.392711	1.37643	KTKDGVREVF	0.540541	0.395186	1.36781	-0.00861949
P22681|CBL_HUMAN	KTKQTISLF	0.111359	0.266683	0.417568	KTKQTISLF	0.111359	0.272506	0.408646	-0.00892266
O95163|ELP1_HUMAN	KTKSVVLQL	0.0755287	0.316838	0.238383	KTKSVVLQL	0.0755287	0.329289	0.229369	-0.00901427
Q12874|SF3A3_HUMAN	YTYRGPKAF	0.20284	0.363533	0.557969	YTYRGPKAF	0.20284	0.369736	0.548607	-0.00936161
Q9NSD9|SYFB_HUMAN	ISNPKTAEF	0.172117	0.375133	0.458816	ISNPKTAEF	0.172117	0.383207	0.449149	-0.00966745
P40763|STAT3_HUMAN	FTKPPIGTW	0.131234	0.348569	0.376493	FTKPPIGTW	0.131234	0.357941	0.366635	-0.00985751
Q69YN4|VIR_HUMAN	VSKPSAPVF,SSLPDNRAY	0.110865	0.282306	0.392711	VSKPSAPVF,SSLPDNRAY	0.110865	0.2896	0.382821	-0.00989046
O43491|E41L2_HUMAN	KVRPAELEQF	0.100301	0.345412	0.29038	KVRPAELEQF	0.100301	0.35779	0.280334	-0.0100462
Q6JQN1|ACD10_HUMAN	RTTVVHGDFRL	0.0951475	0.253767	0.374941	RTTVVHGDFRL	0.0951475	0.260899	0.364691	-0.0102497
P47755|CAZA2_HUMAN	RTSVETALRAY	0.359712	0.35033	1.02678	RTSVETALRAY	0.359712	0.353862	1.01653	-0.0102498
P05107|ITB2_HUMAN	HTSDVPGKLIY	0.131406	0.273515	0.480434	HTSDVPGKLIY	0.131406	0.279896	0.469481	-0.0109531
Q9H6F5|CCD86_HUMAN	RSIEKRDTL	0.284091	0.326863	0.869144	RSIEKRDTL	0.284091	0.331086	0.858058	-0.0110858
O43447|PPIH_HUMAN	KTAENFRQF	0.591716	0.325196	1.81957	KTAENFRQF	0.591716	0.327237	1.80822	-0.0113479
Q8TCG1|CIP2A_HUMAN	KTKVQEEKI	0.111483	0.263806	0.422593	KTKVQEEKI	0.111483	0.271101	0.411221	-0.0113715
O14579|COPE_HUMAN	RAYLAQRKF,RSVDVTNTTF	0.666667	0.37647	1.77083	RAYLAQRKF,RSVDVTNTTF	0.666667	0.378912	1.75943	-0.0114098
Q15717|ELAV1_HUMAN	QSKTIKVSY	0.314465	0.400657	0.784875	QSKTIKVSY	0.314465	0.406866	0.772896	-0.0119792
P23396|RS3_HUMAN	LTAVVQKRF	0.425532	0.455252	0.934718	LTAVVQKRF	0.425532	0.461382	0.922299	-0.0124194
P61981|1433G_HUMAN	KAYSEAHEI	0.41841	0.411254	1.0174	KAYSEAHEI	0.41841	0.416486	1.00462	-0.012782
Q00534|CDK6_HUMAN	KSAQPIEKF	0.314465	0.299553	1.04978	KSAQPIEKF	0.314465	0.303376	1.03655	-0.0132273
O75533|SF3B1_HUMAN	ISRTAVVM,ITDKAREF	0.154321	0.378799	0.407396	ISRTAVVM,ITDKAREF	0.154321	0.391546	0.394132	-0.0132635
O95168|NDUB4_HUMAN	RTINVYPNF	0.826446	0.327852	2.52079	RTINVYPNF	0.826446	0.329601	2.50741	-0.0133745
P46736|BRCC3_HUMAN	HSHPHITVW	0.324675	0.282992	1.14729	HSHPHITVW	0.324675	0.286369	1.13377	-0.0135275
O60293|ZC3H1_HUMAN	KSLANKRAF,VASKEIGKRKL	0.100959	0.257006	0.392828	KSLANKRAF,VASKEIGKRKL	0.100959	0.26641	0.378961	-0.0138668
Q9HC07|TM165_HUMAN	KISVRTVTI	0.316456	0.33663	0.94007	KISVRTVTI	0.316456	0.341724	0.926055	-0.0140149
P62906|RL10A_HUMAN	STMGKPQRLY,KSTPRPKF,KVDEVKSTIKF	1.43541	0.448987	3.19699	STMGKPQRLY,KSTPRPKF,KVDEVKSTIKF	1.43541	0.451061	3.18229	-0.0147037
P52888|THOP1_HUMAN	KALADVEVTY,KTSQTVATF	0.293686	0.366371	0.801607	KALADVEVTY,KTSQTVATF	0.293686	0.373367	0.786587	-0.0150195
P04818|TYSY_HUMAN	KTNPDDRRII	0.327869	0.312522	1.04911	KTNPDDRRII	0.327869	0.317329	1.03322	-0.0158916
P54920|SNAA_HUMAN	KVKNSQSFF	0.348432	0.367721	0.947545	KVKNSQSFF	0.348432	0.374006	0.931621	-0.0159246
Q9UNF1|MAGD2_HUMAN	ASRGPIAFW	0.167224	0.271443	0.616057	ASRGPIAFW	0.167224	0.278654	0.600113	-0.0159433
Q14684|RRP1B_HUMAN	TSRKNTPHF,KTKDHTLVQTI	0.266667	0.354785	0.751629	TSRKNTPHF,KTKDHTLVQTI	0.266667	0.362541	0.735549	-0.01608
Q9NWS0|PIHD1_HUMAN	KTNSSEGKVF	0.35461	0.294424	1.20442	KTNSSEGKVF	0.35461	0.298735	1.18704	-0.0173811
Q00653|NFKB2_HUMAN	RANVNARTF,RAREYNARL	0.224215	0.359231	0.624153	RANVNARTF,RAREYNARL	0.224215	0.370016	0.605961	-0.018192
Q9Y2J8|PADI2_HUMAN	MSFVPIPGTKKF	0.152207	0.274377	0.554737	MSFVPIPGTKKF	0.152207	0.283995	0.535949	-0.0187874
Q15233|NONO_HUMAN	LTVRNLPQY	0.215983	0.411471	0.524904	LTVRNLPQY	0.215983	0.427228	0.505544	-0.0193599
P41227|NAA10_HUMAN	ASRAMIENF	0.440529	0.365757	1.20443	ASRAMIENF	0.440529	0.371926	1.18445	-0.0199754
Q92599|SEPT8_HUMAN	VSKSVTQGF	0.210526	0.30139	0.698518	VSKSVTQGF	0.210526	0.310547	0.677922	-0.0205967
Q92878|RAD50_HUMAN	KTLDQAIMKF,KTLDQAIMKF	0.128834	0.287106	0.448735	KTLDQAIMKF,KTLDQAIMKF	0.128834	0.300961	0.428076	-0.0206585
Q86TB9|PATL1_HUMAN	KTLVIIEKTY	0.131234	0.273336	0.480118	KTLVIIEKTY	0.131234	0.285628	0.459456	-0.0206624
P40222|TXLNA_HUMAN	KSSEVFTTF	0.185874	0.358276	0.518799	KSSEVFTTF	0.185874	0.373752	0.497318	-0.0214811
Q92620|PRP16_HUMAN	KSAASEQHVF	0.0820345	0.24645	0.332864	KSAASEQHVF	0.0820345	0.264399	0.310268	-0.0225957
Q9BWU0|NADAP_HUMAN	KTRIPPRTY	0.126904	0.295655	0.429229	KTRIPPRTY	0.126904	0.312707	0.405822	-0.0234068
P26358|DNMT1_HUMAN	ISLPDDVRRRL	0.0621891	0.328498	0.189313	ISLPDDVRRRL	0.0621891	0.375158	0.165768	-0.0235456
Q00341|VIGLN_HUMAN	ISVPIFKQF,RAKPEYHKF,VAAPSWLHRF,RTKDLIIEQRF,KARHEVLLI	0.396825	0.380356	1.0433	ISVPIFKQF,RAKPEYHKF,VAAPSWLHRF,RTKDLIIEQRF,KARHEVLLI	0.396825	0.389474	1.01888	-0.0244256
O43684|BUB3_HUMAN	ISFHNIHNTF	0.3125	0.365757	0.854392	ISFHNIHNTF	0.3125	0.377064	0.828771	-0.025621
O00232|PSD12_HUMAN	ISKKINTKF	0.223214	0.344133	0.648628	ISKKINTKF	0.223214	0.358536	0.622572	-0.0260562
Q9NQT4|EXOS5_HUMAN	LSRPDGSASF	0.440529	0.286034	1.54013	LSRPDGSASF	0.440529	0.291477	1.51137	-0.0287579
P49585|PCY1A_HUMAN	KSIDLIQKW	0.278552	0.285737	0.974853	KSIDLIQKW	0.278552	0.294839	0.944758	-0.0300947
Q15181|IPYR_HUMAN	RAAPFSLEY	0.355872	0.43957	0.809591	RAAPFSLEY	0.355872	0.45675	0.779139	-0.030452
O96005|CLPT1_HUMAN	ASLPLRVSF	0.151286	0.263396	0.574367	ASLPLRVSF	0.151286	0.27894	0.54236	-0.0320069
P27144|KAD4_HUMAN	KSRGVLHQF	0.465116	0.280058	1.66078	KSRGVLHQF	0.465116	0.285628	1.6284	-0.0323859
Q9NQT5|EXOS3_HUMAN	KAKTIQQTL	0.374532	0.336012	1.11464	KAKTIQQTL	0.374532	0.346426	1.08113	-0.0335066
O75494|SRS10_HUMAN	RSRSFDYNY	0.393701	0.32128	1.22541	RSRSFDYNY	0.393701	0.330332	1.19183	-0.0335802
O75937|DNJC8_HUMAN	LTRPGSSYF	0.408163	0.323679	1.26101	LTRPGSSYF	0.408163	0.332836	1.22632	-0.0346916
Q99643|C560_HUMAN	HTWNGIRHL	0.621118	0.274377	2.26374	HTWNGIRHL	0.621118	0.279537	2.22195	-0.041786
Q9NUD5|ZCHC3_HUMAN	RSAEKLALF	0.253165	0.228672	1.10711	RSAEKLALF	0.253165	0.237869	1.0643	-0.0428059
P61006|RAB8A_HUMAN	KSFDNIRNW	0.502513	0.28162	1.78436	KSFDNIRNW	0.502513	0.289138	1.73797	-0.0463923
Q8IU85|KCC1D_HUMAN	VSAQIRKNF	0.265252	0.282306	0.93959	VSAQIRKNF	0.265252	0.29723	0.892414	-0.047176
P14854|CX6B1_HUMAN	KTAPFDSRF	1.28205	0.379806	3.37554	KTAPFDSRF	1.28205	0.385204	3.32824	-0.0473013
Q9NZ45|CISD1_HUMAN	SSSSVRVEW,TSSSSVRVEW	2	0.287738	6.95078	SSSSVRVEW,TSSSSVRVEW	2	0.28972	6.90322	-0.0475617
Q6UXN9|WDR82_HUMAN	RSFRVAKVF	0.327869	0.29021	1.12977	RSFRVAKVF	0.327869	0.304405	1.07708	-0.0526866
P62805|H4_HUMAN	KTVTAMDVVY,KTVTAMDVVY	1.76842	0.483311	3.65897	KTVTAMDVVY,KTVTAMDVVY	1.76842	0.490387	3.60617	-0.0527978
Q6P5R6|RL22L_HUMAN	ITVVSEKQF	0.877193	0.307752	2.85032	ITVVSEKQF	0.877193	0.315265	2.7824	-0.0679225
P52732|KIF11_HUMAN	KSSRKTYTF,KSKDIVNKMTF,KSKDIVNKMTF	0.255725	0.22381	1.1426	KSSRKTYTF,KSKDIVNKMTF,KSKDIVNKMTF	0.255725	0.238643	1.07158	-0.0710186
Q9BXR0|TGT_HUMAN	RTSIVEKRF,MTKRDVPGF,MTKRDVPGF	0.678481	0.321811	2.10832	RTSIVEKRF,MTKRDVPGF,MTKRDVPGF	0.678481	0.333577	2.03396	-0.0743658
Q8TEA8|DTD1_HUMAN	RVFEDESGKHW	0.497512	0.303376	1.63992	RVFEDESGKHW	0.497512	0.319023	1.55949	-0.0804358
Q969T9|WBP2_HUMAN	KAAEAAASAY,KAAEAAASAYY	0.790514	0.289357	2.73196	KAAEAAASAY,KAAEAAASAYY	0.790514	0.298698	2.64653	-0.0854315
Q9NPA3|M1IP1_HUMAN	KSIRNDIEW,KSKDILVDL	1.14286	0.247884	4.61045	KSIRNDIEW,KSKDILVDL	1.14286	0.252721	4.52221	-0.0882453
P51451|BLK_HUMAN	RSRPEERPTF,KALQHERLVRLY,QSLRLVRKL	0.603622	0.278229	2.16951	RSRPEERPTF,KALQHERLVRLY,QSLRLVRKL	0.603622	0.29034	2.07902	-0.0904932
P35236|PTN7_HUMAN	RTAGHPLTRW,RTAGHPLTRWA	0.568182	0.264238	2.15026	RTAGHPLTRW,RTAGHPLTRWA	0.568182	0.27638	2.0558	-0.0944615
O43674|NDUB5_HUMAN	HSGDHGKRLF	0.552486	0.271037	2.03842	HSGDHGKRLF	0.552486	0.287223	1.92355	-0.11487
Q969X0|RIPL2_HUMAN	KTIIKKLFF,LTDPNRPRF	0.985222	0.228124	4.3188	KTIIKKLFF,LTDPNRPRF	0.985222	0.234473	4.20185	-0.116945
Q9Y3Q3|TMED3_HUMAN	KTVIDSQTHY	0.478469	0.214345	2.23224	KTVIDSQTHY	0.478469	0.233161	2.05209	-0.180143
P62899|RL31_HUMAN	RALKEIRKF,VTYVPVTTF	1.7094	0.295351	5.78769	RALKEIRKF,VTYVPVTTF	1.7094	0.306606	5.57524	-0.212454
P46783|RS10_HUMAN	KSRGYVKEQFAW,KSRGYVKEQF,KSRGYVKEQF,KAMQSLKSRGY,KAMQSLKSRGY	2.77707	0.33056	8.40112	KSRGYVKEQFAW,KSRGYVKEQF,KSRGYVKEQF,KAMQSLKSRGY,KAMQSLKSRGY	2.77707	0.349366	7.94888	-0.452241
P61513|RL37A_HUMAN	KTVAGGAWTY,RTKKVGIVGKY	2.38095	0.311612	7.64077	KTVAGGAWTY,RTKKVGIVGKY	2.38095	0.332298	7.16512	-0.47565
